# Supplementary material for: Crystal structure of 4-nitro-N-[(pyridin-2-yl)methyl­idene]aniline
Source: Acta Crystallogr E Crystallogr Commun. 2015 Sep 17;71(Pt 10):o760. doi: 10.1107/S2056989015016928 (PMC4647417; doi:10.1107/S2056989015016928)
Supplement: Supplementary file 1 [file e-71-0o760-sup1.cif]

##############################################################################
#                                                                            #
# This CIF contains the data in a paper accepted for publication in          #
# Acta Crystallographica Section E. It conforms to the requirements of       #
# Notes for Authors for Acta Crystallographica Section E, and has been       #
# peer reviewed under the auspices of the IUCr Commission on Journals.       #
#                                                                            #
# Full details of the Crystallographic Information File format               #
# are given in the paper "The Crystallographic Information File (CIF):       #
# a New Standard Archive File for Crystallography" by S. R. Hall, F. H.      #
# Allen and I. D. Brown [Acta Cryst. (1991), A47, 655-685].                  #
#                                                                            #
# The current version of the core CIF dictionary is obtainable from          #
# ftp://ftp.iucr.org/pub/cif_core.dic.                                       #
#                                                                            #
# Software is freely available for graphical display of the structure(s)     #
# in this CIF. For information consult the CIF software page                 #
# http://www.iucr.org/resources/cif/software.                                #
#                                                                            #
# This file may be used for bona fide research purposes within the           #
# scientific community so long as proper attribution is given to the journal # 
# article from which it was obtained.                                        #
#                                                                            #
##############################################################################
data_I
_audit_creation_method
;
Olex2 1.2
(compiled 2015.01.26 svn.r3150 for OlexSys, GUI svn.r4998)
;
_journal_date_recd_electronic     2015-09-02
_journal_date_accepted     2015-09-10
_journal_name_full     'Acta Crystallographica, Section E'
_journal_year     2015
_journal_volume     71
_journal_issue     10
_journal_page_first     o760
_journal_page_last     o760
_journal_paper_category     HO
_journal_paper_doi     10.1107/S2056989015016928
_journal_coeditor_code     TK5383
_publ_contact_author_name     'Dr Kittipong Chainok'
_publ_contact_author_address
;
Department of Physics
Faculty of Science and Technology
Thammasat University
Khlong Luang
Pathum Thani 12120
Thailand
;
_publ_contact_author_email     kc@tu.ac.th
_publ_contact_author_fax      665644485
_publ_contact_author_phone     '+6625644490 # 2810'
_publ_section_title
;
Crystal structure of 4-nitro-<i>N</i>-[(pyridin-2-yl)methylidene]aniline
;
loop_
    _publ_author_name
    _publ_author_address
    'Saphu, Watcharin'
;
Department of Chemistry
Faculty of Science
Naresuan University
Muang
Phitsanulok 65000
Thailand
;
    'Chainok, Kittipong'
;
Department of Physics
Faculty of Science and Technology
Thammasat University
Khlong Luang
Pathum Thani 12120
Thailand
;
_publ_section_synopsis     .
_database_code_depnum_ccdc_archive     'CCDC 1423407'
_chemical_name_systematic
;
4-Nitro-<i>N</i>-[(pyridin-2-yl)methylidene]aniline
;
_chemical_name_common     ?
_chemical_formula_moiety     'C12 H9 N3 O2'
_chemical_formula_sum     'C12 H9 N3 O2'
_chemical_formula_iupac     'C12 H9 N3 O2'
_chemical_formula_weight     227.22
_chemical_melting_point     ?
_shelx_space_group_comment
;
The symmetry employed for this shelxl refinement is uniquely defined
by the following loop, which should always be used as a source of
symmetry information in preference to the above space-group names.
They are only intended as comments.
;
_space_group_crystal_system     monoclinic
_space_group_name_H-M_alt     'P 21/n'
_space_group_name_Hall     '-P 2yn'
loop_
    _space_group_symop_operation_xyz
    'x, y, z'
    '-x+1/2, y+1/2, -z+1/2'
    '-x, -y, -z'
    'x-1/2, -y-1/2, z-1/2'
_cell_length_a     3.8573(8)
_cell_length_b     20.334(4)
_cell_length_c     13.629(3)
_cell_angle_alpha     90
_cell_angle_beta     90.57(3)
_cell_angle_gamma     90
_cell_volume     1068.9(4)
_cell_formula_units_Z     4
_cell_measurement_reflns_used     ?
_cell_measurement_theta_min     3.357
_cell_measurement_theta_max     25.000
_cell_measurement_temperature     296
_exptl_crystal_description     block
_exptl_crystal_colour     'light-yellow'
_exptl_crystal_size_max     0.22
_exptl_crystal_size_mid     0.14
_exptl_crystal_size_min     0.14
_exptl_crystal_density_diffrn     1.412
_exptl_crystal_density_meas     ?
_exptl_crystal_density_method     ?
_exptl_crystal_F_000     472
_exptl_absorpt_coefficient_mu     0.100
_exptl_absorpt_correction_type     multi-scan
_exptl_absorpt_process_details
;
(SADABS; Bruker, 2014)
;
_shelx_estimated_absorpt_T_min     0.978
_shelx_estimated_absorpt_T_max     0.990
_exptl_absorpt_correction_T_min     0.983
_exptl_absorpt_correction_T_max     0.986
_diffrn_ambient_temperature     296.0
_diffrn_radiation_type     MoK\a
_diffrn_radiation_wavelength     0.71073
_diffrn_radiation_monochromator     graphite
_diffrn_measurement_device_type     'Bruker D8 QUEST CMOS'
_diffrn_measurement_method     '\w scans'
_diffrn_detector_area_resol_mean     ?
_diffrn_reflns_number     4963
_diffrn_reflns_av_R_equivalents     0.0441
_diffrn_reflns_theta_min     3.357
_diffrn_reflns_theta_max     28.766
_diffrn_reflns_theta_full     25.000
_diffrn_measured_fraction_theta_max     0.981
_diffrn_measured_fraction_theta_full     0.996
_diffrn_reflns_limit_h_min     -5
_diffrn_reflns_limit_h_max     5
_diffrn_reflns_limit_k_min     -27
_diffrn_reflns_limit_k_max     26
_diffrn_reflns_limit_l_min     -18
_diffrn_reflns_limit_l_max     18
_refine_special_details     ?
_reflns_number_total     2729
_reflns_number_gt     1389
_reflns_threshold_expression     I>2\s(I)
_refine_ls_structure_factor_coef     Fsqd
_refine_ls_matrix_type     full
_refine_ls_R_factor_all     0.1347
_refine_ls_R_factor_gt     0.0547
_refine_ls_wR_factor_gt     0.1168
_refine_ls_wR_factor_ref     0.1455
_refine_ls_goodness_of_fit_ref     0.963
_refine_ls_restrained_S_all     0.963
_refine_ls_number_reflns     2729
_refine_ls_number_parameters     154
_refine_ls_number_restraints     0
_refine_ls_hydrogen_treatment     constr
_refine_ls_weighting_scheme     calc
_refine_ls_weighting_details
                      'w=1/[\s^2^(Fo^2^)+(0.0721P)^2^] where P=(Fo^2^+2Fc^2^)/3'
_atom_sites_solution_hydrogens     geom
_atom_sites_solution_primary     direct
_atom_sites_solution_secondary     ?
_refine_ls_shift/su_max     0.000
_refine_ls_shift/su_mean     0.000
_refine_diff_density_max     0.150
_refine_diff_density_min     -0.181
_refine_ls_extinction_method     none
_refine_ls_extinction_coef     .
loop_
    _atom_type_symbol
    _atom_type_description
    _atom_type_scat_dispersion_real
    _atom_type_scat_dispersion_imag
    _atom_type_scat_source
    C C 0.0033 0.0016 'International Tables Vol C Tables 4.2.6.8 and 6.1.1.4'
    H H 0.0000 0.0000 'International Tables Vol C Tables 4.2.6.8 and 6.1.1.4'
    N N 0.0061 0.0033 'International Tables Vol C Tables 4.2.6.8 and 6.1.1.4'
    O O 0.0106 0.0060 'International Tables Vol C Tables 4.2.6.8 and 6.1.1.4'
_computing_data_collection
;
APEX2 (Bruker, 2014)
;
_computing_cell_refinement
;
SAINT (Bruker, 2014)
;
_computing_data_reduction
;
SAINT (Bruker, 2014)
;
_computing_structure_solution
;
<i>SHELXT</i> (Sheldrick, 2015a)
;
_computing_structure_refinement
;
SHELXL2015 (Sheldrick, 2015b)
;
_computing_molecular_graphics
;
OLEX2 (Dolomanov <i>et al.</i>,  2009)
;
_computing_publication_material
;
publCIF (Westrip, 2010) and enCIFer (Allen <i>et al.</i>,  2004)
;
loop_
    _atom_site_type_symbol
    _atom_site_label
    _atom_site_fract_x
    _atom_site_fract_y
    _atom_site_fract_z
    _atom_site_U_iso_or_equiv
    _atom_site_adp_type
    _atom_site_calc_flag
    _atom_site_occupancy
    _atom_site_disorder_assembly
    _atom_site_disorder_group
    O O1 1.1083(5) 0.13951(9) 0.12132(11) 0.0956(6) Uani d 1 . .
    O O2 0.8270(5) 0.22866(8) 0.14401(10) 0.0803(5) Uani d 1 . .
    N N1 0.7398(4) 0.15745(8) 0.80644(11) 0.0590(5) Uani d 1 . .
    N N2 0.7157(4) 0.09779(7) 0.56225(11) 0.0514(4) Uani d 1 . .
    N N3 0.9470(5) 0.17696(9) 0.17367(11) 0.0593(5) Uani d 1 . .
    C C1 0.6529(6) 0.14026(10) 0.89705(15) 0.0665(6) Uani d 1 . .
    H H1 0.7013 0.1697 0.9476 0.080 Uiso calc 1 . .
    C C2 0.4961(6) 0.08178(10) 0.92062(15) 0.0649(6) Uani d 1 . .
    H H2 0.4409 0.0721 0.9853 0.078 Uiso calc 1 . .
    C C3 0.4229(5) 0.03823(10) 0.84726(14) 0.0608(5) Uani d 1 . .
    H H3 0.3171 -0.0018 0.8611 0.073 Uiso calc 1 . .
    C C4 0.5083(5) 0.05437(9) 0.75229(13) 0.0515(5) Uani d 1 . .
    H H4 0.4605 0.0256 0.7008 0.062 Uiso calc 1 . .
    C C5 0.6660(5) 0.11411(8) 0.73519(12) 0.0460(4) Uani d 1 . .
    C C6 0.7641(5) 0.13469(8) 0.63552(13) 0.0488(5) Uani d 1 . .
    H H6 0.8641 0.1758 0.6265 0.059 Uiso calc 1 . .
    C C7 0.7881(5) 0.12104(8) 0.46689(12) 0.0453(4) Uani d 1 . .
    C C8 0.9466(5) 0.07832(8) 0.40174(13) 0.0508(5) Uani d 1 . .
    H H8 1.0149 0.0367 0.4228 0.061 Uiso calc 1 . .
    C C9 1.0034(5) 0.09701(9) 0.30649(13) 0.0506(5) Uani d 1 . .
    H H9 1.1141 0.0688 0.2632 0.061 Uiso calc 1 . .
    C C10 0.8940(5) 0.15815(8) 0.27591(12) 0.0459(5) Uani d 1 . .
    C C11 0.7340(5) 0.20177(8) 0.33848(13) 0.0489(5) Uani d 1 . .
    H H11 0.6609 0.2428 0.3163 0.059 Uiso calc 1 . .
    C C12 0.6854(5) 0.18309(8) 0.43442(13) 0.0494(5) Uani d 1 . .
    H H12 0.5828 0.2122 0.4780 0.059 Uiso calc 1 . .
loop_
    _atom_site_aniso_label
    _atom_site_aniso_U_11
    _atom_site_aniso_U_22
    _atom_site_aniso_U_33
    _atom_site_aniso_U_12
    _atom_site_aniso_U_13
    _atom_site_aniso_U_23
    O1 0.1297(16) 0.1088(13) 0.0488(9) 0.0354(12) 0.0238(9) -0.0004(9)
    O2 0.1152(14) 0.0682(10) 0.0575(9) 0.0082(9) 0.0074(8) 0.0176(8)
    N1 0.0777(12) 0.0518(9) 0.0473(9) 0.0002(8) -0.0048(8) -0.0048(7)
    N2 0.0641(11) 0.0471(8) 0.0431(9) -0.0009(7) 0.0031(7) -0.0005(7)
    N3 0.0723(12) 0.0635(11) 0.0421(9) -0.0019(9) 0.0024(8) 0.0009(8)
    C1 0.0924(17) 0.0614(13) 0.0455(12) 0.0092(12) -0.0062(11) -0.0079(9)
    C2 0.0821(16) 0.0690(14) 0.0438(11) 0.0121(12) 0.0072(10) 0.0064(10)
    C3 0.0689(14) 0.0559(11) 0.0576(13) -0.0003(10) 0.0044(10) 0.0096(10)
    C4 0.0591(12) 0.0471(11) 0.0483(11) 0.0026(9) -0.0018(8) -0.0016(8)
    C5 0.0531(11) 0.0421(9) 0.0427(10) 0.0063(8) -0.0015(8) -0.0017(8)
    C6 0.0544(12) 0.0422(9) 0.0497(11) -0.0014(8) -0.0001(9) 0.0002(8)
    C7 0.0542(11) 0.0413(9) 0.0402(10) -0.0055(8) -0.0001(8) -0.0005(7)
    C8 0.0680(13) 0.0385(9) 0.0459(10) 0.0044(9) -0.0015(9) -0.0013(8)
    C9 0.0595(12) 0.0473(10) 0.0449(10) 0.0058(9) 0.0026(9) -0.0085(8)
    C10 0.0529(12) 0.0460(10) 0.0390(10) -0.0046(8) 0.0003(8) -0.0006(8)
    C11 0.0615(12) 0.0375(9) 0.0476(11) 0.0013(8) 0.0000(8) 0.0000(8)
    C12 0.0608(12) 0.0423(10) 0.0452(10) 0.0018(9) 0.0053(8) -0.0055(8)
_geom_special_details
;
All e.s.d.'s (except the e.s.d. in the dihedral angle between two l.s. planes)
are estimated using the full covariance matrix. The cell e.s.d.'s are taken
into account individually in the estimation of e.s.d.'s in distances, angles
and torsion angles; correlations between e.s.d.'s in cell parameters are only
used when they are defined by crystal symmetry. An approximate (isotropic)
treatment of cell e.s.d.'s is used for estimating e.s.d.'s involving l.s.
planes.
;
loop_
    _geom_bond_atom_site_label_1
    _geom_bond_atom_site_label_2
    _geom_bond_site_symmetry_2
    _geom_bond_distance
    _geom_bond_publ_flag
    O1 N3 . 1.219(2) ?
    O2 N3 . 1.216(2) ?
    N1 C1 . 1.330(3) ?
    N1 C5 . 1.340(2) ?
    N2 C6 . 1.262(2) ?
    N2 C7 . 1.413(2) ?
    N3 C10 . 1.461(2) ?
    C1 H1 . 0.9300 ?
    C1 C2 . 1.374(3) ?
    C2 H2 . 0.9300 ?
    C2 C3 . 1.363(3) ?
    C3 H3 . 0.9300 ?
    C3 C4 . 1.378(3) ?
    C4 H4 . 0.9300 ?
    C4 C5 . 1.380(3) ?
    C5 C6 . 1.474(3) ?
    C6 H6 . 0.9300 ?
    C7 C8 . 1.388(2) ?
    C7 C12 . 1.393(2) ?
    C8 H8 . 0.9300 ?
    C8 C9 . 1.372(3) ?
    C9 H9 . 0.9300 ?
    C9 C10 . 1.376(2) ?
    C10 C11 . 1.380(2) ?
    C11 H11 . 0.9300 ?
    C11 C12 . 1.376(3) ?
    C12 H12 . 0.9300 ?
loop_
    _geom_angle_atom_site_label_1
    _geom_angle_atom_site_label_2
    _geom_angle_atom_site_label_3
    _geom_angle_site_symmetry_1
    _geom_angle_site_symmetry_3
    _geom_angle
    _geom_angle_publ_flag
    C1 N1 C5 . . 116.52(17) ?
    C6 N2 C7 . . 119.98(15) ?
    O1 N3 C10 . . 118.14(17) ?
    O2 N3 O1 . . 122.71(16) ?
    O2 N3 C10 . . 119.14(17) ?
    N1 C1 H1 . . 118.0 ?
    N1 C1 C2 . . 124.10(19) ?
    C2 C1 H1 . . 118.0 ?
    C1 C2 H2 . . 120.7 ?
    C3 C2 C1 . . 118.63(19) ?
    C3 C2 H2 . . 120.7 ?
    C2 C3 H3 . . 120.5 ?
    C2 C3 C4 . . 118.98(19) ?
    C4 C3 H3 . . 120.5 ?
    C3 C4 H4 . . 120.7 ?
    C3 C4 C5 . . 118.57(17) ?
    C5 C4 H4 . . 120.7 ?
    N1 C5 C4 . . 123.20(17) ?
    N1 C5 C6 . . 115.24(16) ?
    C4 C5 C6 . . 121.55(16) ?
    N2 C6 C5 . . 121.55(16) ?
    N2 C6 H6 . . 119.2 ?
    C5 C6 H6 . . 119.2 ?
    C8 C7 N2 . . 118.10(15) ?
    C8 C7 C12 . . 119.28(16) ?
    C12 C7 N2 . . 122.47(16) ?
    C7 C8 H8 . . 119.8 ?
    C9 C8 C7 . . 120.47(16) ?
    C9 C8 H8 . . 119.8 ?
    C8 C9 H9 . . 120.5 ?
    C8 C9 C10 . . 119.04(16) ?
    C10 C9 H9 . . 120.5 ?
    C9 C10 N3 . . 118.69(16) ?
    C9 C10 C11 . . 122.07(16) ?
    C11 C10 N3 . . 119.24(16) ?
    C10 C11 H11 . . 120.8 ?
    C12 C11 C10 . . 118.40(15) ?
    C12 C11 H11 . . 120.8 ?
    C7 C12 H12 . . 119.6 ?
    C11 C12 C7 . . 120.71(16) ?
    C11 C12 H12 . . 119.6 ?
loop_
    _geom_torsion_atom_site_label_1
    _geom_torsion_atom_site_label_2
    _geom_torsion_atom_site_label_3
    _geom_torsion_atom_site_label_4
    _geom_torsion_site_symmetry_1
    _geom_torsion_site_symmetry_2
    _geom_torsion_site_symmetry_3
    _geom_torsion_site_symmetry_4
    _geom_torsion
    _geom_torsion_publ_flag
    O1 N3 C10 C9 . . . . -5.2(3) ?
    O1 N3 C10 C11 . . . . 175.38(18) ?
    O2 N3 C10 C9 . . . . 174.23(18) ?
    O2 N3 C10 C11 . . . . -5.2(3) ?
    N1 C1 C2 C3 . . . . -0.1(3) ?
    N1 C5 C6 N2 . . . . 178.44(17) ?
    N2 C7 C8 C9 . . . . 175.98(17) ?
    N2 C7 C12 C11 . . . . -174.32(16) ?
    N3 C10 C11 C12 . . . . 179.77(15) ?
    C1 N1 C5 C4 . . . . 0.0(3) ?
    C1 N1 C5 C6 . . . . 179.76(17) ?
    C1 C2 C3 C4 . . . . -0.1(3) ?
    C2 C3 C4 C5 . . . . 0.2(3) ?
    C3 C4 C5 N1 . . . . -0.2(3) ?
    C3 C4 C5 C6 . . . . -179.92(17) ?
    C4 C5 C6 N2 . . . . -1.8(3) ?
    C5 N1 C1 C2 . . . . 0.1(3) ?
    C6 N2 C7 C8 . . . . 139.41(19) ?
    C6 N2 C7 C12 . . . . -45.1(3) ?
    C7 N2 C6 C5 . . . . 175.13(15) ?
    C7 C8 C9 C10 . . . . -1.4(3) ?
    C8 C7 C12 C11 . . . . 1.1(3) ?
    C8 C9 C10 N3 . . . . -178.34(16) ?
    C8 C9 C10 C11 . . . . 1.1(3) ?
    C9 C10 C11 C12 . . . . 0.3(3) ?
    C10 C11 C12 C7 . . . . -1.5(3) ?
    C12 C7 C8 C9 . . . . 0.3(3) ?
loop_
    _geom_hbond_atom_site_label_D
    _geom_hbond_atom_site_label_H
    _geom_hbond_atom_site_label_A
    _geom_hbond_site_symmetry_A
    _geom_hbond_distance_DH
    _geom_hbond_distance_HA
    _geom_hbond_distance_DA
    _geom_hbond_angle_DHA
    C1 H1 O1 1_556 0.93 2.89 3.510(3) 125
    C2 H2 O1 1_456 0.93 2.65 3.343(3) 132
    C6 H6 O2 4_666 0.93 2.65 3.527(2) 158
    C11 H11 N1 4_565 0.93 2.60 3.465(2) 155
_shelx_hkl_file
;
   0   0   2    0.10    0.30   1
   0   0   3    3.90    0.50   1
   0   0   4 1142.70   29.00   1
   0   0   5    0.40    0.40   1
   0   0   6   32.90    1.30   1
   0   0   7    0.00    0.40   1
   0   0   8    4.10    0.50   1
   0   0   9    0.00    0.40   1
   0   0  10   59.10    1.70   1
   0   0  11    0.30    0.50   1
   0   0  12    3.10    0.70   1
   0   0  13   -0.90    0.80   1
   0   0  14    0.40    0.70   1
   0   0  15    0.00    1.20   1
   0   0  16   -0.40    2.30   1
   0   0  17   -1.20    2.70   1
   0   0  18    2.10    2.70   1
   0   1   1    0.10    0.20   1
   0  -1  -1    0.40    0.20   1
   0   1   2   14.00    1.40   1
   0  -1  -2   13.50    1.10   1
   0   1   3  302.80    6.50   1
   0  -1  -3  309.40    6.90   1
   0   1   4   79.20    2.80   1
   0  -1  -4   75.00    1.90   1
   0   1   5   88.80    2.60   1
   0  -1  -5   90.90    2.60   1
   0   1   6  935.80   19.00   1
   0  -1  -6  968.40   18.90   1
   0   1   7  266.30    5.60   1
   0  -1  -7  269.10    5.20   1
   0   1   8  150.50    3.80   1
   0  -1  -8  147.60    3.50   1
   0   1   9    0.30    0.40   1
   0  -1  -9   -0.10    0.40   1
   0   1  10   37.70    1.30   1
   0  -1 -10   35.30    1.40   1
   0   1  11   31.10    1.30   1
   0  -1 -11   32.70    2.00   1
   0   1  12   34.80    1.70   1
   0  -1 -12   36.00    2.00   1
   0   1  13   -0.20    0.60   1
   0  -1 -13    0.80    0.90   1
   0   1  14    6.00    1.10   1
   0  -1 -14    4.30    1.00   1
   0   1  15    0.40    1.60   1
   0  -1 -15   -1.70    1.50   1
   0   1  16   -0.90    2.40   1
   0  -1 -16    4.30    2.90   1
   0   1  17   -1.00    2.50   1
   0  -1 -17   -3.90    2.80   1
   0   1  18    7.70    3.10   1
   0  -1 -18    6.10    3.10   1
   0  -2   0   -0.30    0.20   1
   0   2   1    0.50    0.20   1
   0  -2  -1   -0.10    0.10   1
   0  -2  -2   42.60    3.10   1
   0  -2  -3   19.00    0.90   1
   0   2   4  267.90    6.30   1
   0  -2  -4  265.00    7.50   1
   0   2   5  226.80    5.50   1
   0  -2  -5  218.80    6.50   1
   0   2   6  439.70    9.40   1
   0  -2  -6  438.20    9.40   1
   0   2   7  139.60    3.50   1
   0  -2  -7  138.80    3.30   1
   0   2   8    8.80    0.80   1
   0  -2  -8    8.40    0.50   1
   0   2   9    2.90    0.60   1
   0  -2  -9    3.50    0.50   1
   0   2  10    4.90    0.50   1
   0  -2 -10    3.70    0.80   1
   0   2  11   52.80    1.70   1
   0  -2 -11   53.80    3.30   1
   0   2  12    4.40    0.60   1
   0  -2 -12    4.20    0.80   1
   0   2  13    1.30    0.90   1
   0  -2 -13    1.30    0.70   1
   0   2  14    1.50    1.40   1
   0  -2 -14    2.10    1.10   1
   0   2  15    1.70    2.70   1
   0  -2 -15   -1.60    1.40   1
   0   2  16    1.00    2.40   1
   0  -2 -16    3.90    2.80   1
   0   2  17    9.90    2.40   1
   0  -2 -17    8.10    3.50   1
   0   2  18    7.20    2.90   1
   0  -2 -18    0.50    2.60   1
   0  -3  -1   54.40    1.70   1
   0   3   2  652.90   16.60   1
   0  -3  -2  653.00   15.70   1
   0   3   3  267.90    6.30   1
   0  -3  -3  266.50    7.40   1
   0   3   4   25.90    0.80   1
   0  -3  -4   27.10    1.20   1
   0   3   5   57.60    2.20   1
   0  -3  -5   59.30    2.30   1
   0   3   6    3.20    0.60   1
   0  -3  -6    3.70    0.80   1
   0   3   7   17.50    0.90   1
   0  -3  -7   17.20    0.70   1
   0   3   8    2.70    0.60   1
   0  -3  -8    2.00    1.00   1
   0   3   9   21.70    0.80   1
   0  -3  -9   20.80    1.60   1
   0   3  10    2.70    0.50   1
   0  -3 -10    1.10    1.00   1
   0   3  11  137.00    3.50   1
   0  -3 -11  134.50    6.30   1
   0   3  12   47.90    1.90   1
   0  -3 -12   44.70    3.20   1
   0   3  13   79.30    4.00   1
   0  -3 -13   70.00    3.40   1
   0   3  14   10.30    1.40   1
   0  -3 -14    7.50    1.50   1
   0   3  15   -1.20    2.10   1
   0  -3 -15   -0.90    1.50   1
   0   3  16    9.10    2.20   1
   0  -3 -16    2.00    2.60   1
   0   3  17    0.00    2.50   1
   0  -3 -17   -0.30    2.90   1
   0   3  18   21.40    5.40   1
   0   4   1 1670.10   59.00   1
   0  -4  -1 1573.30   35.90   1
   0  -4  -2    7.40    0.40   1
   0   4   3   37.40    1.70   1
   0  -4  -3   42.10    0.90   1
   0   4   4    7.80    1.40   1
   0  -4  -4   14.70    0.60   1
   0   4   5   17.60    1.40   1
   0  -4  -5   23.10    1.30   1
   0   4   6  430.50   14.40   1
   0  -4  -6  430.60   12.30   1
   0   4   7   12.30    0.70   1
   0  -4  -7   11.30    1.50   1
   0   4   8    2.50    0.50   1
   0  -4  -8    3.50    1.20   1
   0   4   9   91.20    2.50   1
   0  -4  -9   92.30    4.30   1
   0   4  10   58.70    2.00   1
   0  -4 -10   55.60    3.20   1
   0   4  11  306.00    8.30   1
   0  -4 -11  268.10   11.30   1
   0   4  12   37.70    1.60   1
   0  -4 -12   33.70    2.50   1
   0   4  13   -1.00    1.70   1
   0  -4 -13   -0.50    0.90   1
   0   4  14   11.60    2.50   1
   0  -4 -14   10.60    1.40   1
   0   4  15    0.40    1.80   1
   0  -4 -15    5.00    1.70   1
   0   4  16    7.90    2.10   1
   0  -4 -16    2.40    1.70   1
   0   4  17   -1.00    2.00   1
   0   4  18    3.10    2.70   1
   0  -5   0    0.00    1.10   1
   0   5   1  255.60   11.30   1
   0  -5  -1  259.00    5.50   1
   0   5   2  156.40    5.00   1
   0  -5  -2  164.50    3.30   1
   0   5   3  263.90   14.30   1
   0  -5  -3  246.30    4.80   1
   0   5   4   -2.30    0.90   1
   0  -5  -4    0.30    0.30   1
   0   5   5  167.30    4.40   1
   0  -5  -5  166.50    3.80   1
   0   5   6  447.40   15.40   1
   0  -5  -6  447.30   13.20   1
   0   5   7   -0.20    0.40   1
   0  -5  -7   -0.90    0.60   1
   0   5   8    8.80    0.70   1
   0  -5  -8   10.40    1.60   1
   0   5   9    3.30    0.60   1
   0  -5  -9    3.60    0.90   1
   0   5  10    1.60    0.60   1
   0  -5 -10    0.30    1.00   1
   0   5  11   11.90    1.00   1
   0  -5 -11    7.90    1.30   1
   0   5  12    1.20    1.00   1
   0  -5 -12   -0.60    1.10   1
   0   5  13    8.80    1.10   1
   0  -5 -13   10.30    1.30   1
   0   5  14   -1.30    2.30   1
   0  -5 -14    2.00    1.30   1
   0   5  15   -1.10    1.90   1
   0  -5 -15   -0.80    1.50   1
   0   5  16   -0.50    2.30   1
   0  -5 -16   -2.80    2.20   1
   0   5  17   -2.40    2.30   1
   0   5  18    5.30    3.80   1
   0   6   0    4.50    0.80   1
   0  -6   0    4.40    0.80   1
   0   6   1  208.40    9.70   1
   0  -6  -1  207.20    4.10   1
   0   6   2  211.10   10.70   1
   0  -6  -2  216.80    4.20   1
   0   6   3  201.40   10.90   1
   0  -6  -3  193.40    3.90   1
   0   6   4   19.80    2.40   1
   0  -6  -4   24.90    0.70   1
   0   6   5   58.50    2.40   1
   0  -6  -5   57.80    1.60   1
   0   6   6  178.30    4.20   1
   0  -6  -6  185.30    6.20   1
   0   6   7   -0.20    0.60   1
   0  -6  -7    0.80    0.70   1
   0   6   8    1.60    0.50   1
   0  -6  -8    1.00    0.80   1
   0   6   9   21.00    1.00   1
   0  -6  -9   21.10    1.70   1
   0   6  10    5.60    0.70   1
   0  -6 -10    6.00    1.10   1
   0   6  11   47.90    2.00   1
   0  -6 -11   45.60    2.90   1
   0   6  12   15.80    1.10   1
   0  -6 -12   14.80    1.70   1
   0   6  13    1.60    0.90   1
   0  -6 -13    1.30    1.10   1
   0   6  14   -1.00    2.10   1
   0  -6 -14    0.60    1.20   1
   0   6  15    2.20    2.30   1
   0  -6 -15    0.80    2.10   1
   0   6  16    2.50    2.10   1
   0  -6 -16    2.20    2.60   1
   0   6  17   -0.80    2.60   1
   0  -7   0   -1.30    0.70   1
   0   7   1  117.00    6.20   1
   0  -7  -1  120.30    2.60   1
   0   7   2  344.10   15.80   1
   0  -7  -2  333.80    6.20   1
   0   7   3  123.60    7.80   1
   0  -7  -3  136.40    2.90   1
   0   7   4    4.40    1.20   1
   0  -7  -4    4.90    0.40   1
   0   7   5   40.10    2.10   1
   0  -7  -5   46.80    1.20   1
   0   7   6   -0.80    0.80   1
   0  -7  -6    0.00    0.30   1
   0   7   7   15.80    0.90   1
   0  -7  -7   15.10    1.20   1
   0   7   8    0.70    0.60   1
   0  -7  -8    1.00    0.80   1
   0   7   9   -0.10    0.70   1
   0  -7  -9    0.30    0.90   1
   0   7  10    6.00    0.70   1
   0  -7 -10    4.30    1.10   1
   0   7  11  110.40    3.50   1
   0  -7 -11  110.80    5.70   1
   0   7  12  184.50    5.30   1
   0  -7 -12  184.70    8.60   1
   0   7  13   40.80    1.90   1
   0  -7 -13   38.10    2.40   1
   0   7  14    4.30    2.40   1
   0  -7 -14    2.10    1.50   1
   0   7  15    1.30    1.80   1
   0  -7 -15   -1.90    2.70   1
   0   7  16   -1.40    2.50   1
   0  -7 -16   -2.50    2.50   1
   0   7  17    5.00    2.10   1
   0  -8   0    2.40    0.80   1
   0   8   1  363.70   15.20   1
   0  -8  -1  364.00    6.80   1
   0   8   2   20.00    1.90   1
   0  -8  -2   19.60    0.70   1
   0   8   3    1.20    1.10   1
   0  -8  -3    5.40    0.40   1
   0   8   4   12.70    2.00   1
   0  -8  -4   19.20    0.70   1
   0   8   5  703.20   16.70   1
   0  -8  -5  694.90   14.30   1
   0   8   6   11.90    1.20   1
   0  -8  -6   10.30    0.60   1
   0   8   7   45.80    1.80   1
   0  -8  -7   47.00    2.80   1
   0   8   8  105.40    3.00   1
   0  -8  -8  113.90    4.80   1
   0   8   9    3.90    0.60   1
   0  -8  -9    3.90    0.80   1
   0   8  10    0.80    0.90   1
   0  -8 -10    1.60    1.00   1
   0   8  11   19.60    1.30   1
   0  -8 -11   17.70    2.60   1
   0   8  12   86.40    3.00   1
   0  -8 -12   79.10    6.90   1
   0   8  13    8.30    1.10   1
   0  -8 -13    6.80    1.70   1
   0   8  14    1.10    1.40   1
   0  -8 -14   -2.80    1.60   1
   0   8  15   -0.30    2.30   1
   0  -8 -15   -0.30    2.30   1
   0   8  16   -1.80    2.00   1
   0  -8 -16   -1.60    2.40   1
   0   8  17   -0.40    2.20   1
   0  -9   0    0.00    0.70   1
   0   9   1  160.40    7.40   1
   0  -9  -1  161.30    3.50   1
   0   9   2  255.60   13.50   1
   0  -9  -2  258.90    4.50   1
   0   9   3   32.90    1.70   1
   0  -9  -3   35.00    1.00   1
   0   9   4    3.60    0.90   1
   0  -9  -4    6.10    0.50   1
   0   9   5  254.60    8.70   1
   0  -9  -5  249.40    4.80   1
   0   9   6  126.60    4.20   1
   0  -9  -6  125.90    3.80   1
   0   9   7   19.40    1.30   1
   0  -9  -7   20.90    0.90   1
   0   9   8    2.80    0.70   1
   0  -9  -8    1.80    1.40   1
   0   9   9   23.70    1.30   1
   0  -9  -9   23.60    2.50   1
   0   9  10    0.00    0.70   1
   0  -9 -10    1.70    1.70   1
   0   9  11    9.40    1.40   1
   0  -9 -11    8.90    2.00   1
   0   9  12    2.80    1.00   1
   0  -9 -12    2.30    2.10   1
   0   9  13    7.80    1.20   1
   0  -9 -13    9.50    1.80   1
   0   9  14   -1.10    1.60   1
   0  -9 -14    2.00    1.60   1
   0   9  15    3.70    1.90   1
   0  -9 -15    2.80    2.40   1
   0   9  16    4.30    2.70   1
   0  -9 -16    9.50    2.80   1
   0   9  17    6.00    3.10   1
   0 -10   0   26.60    1.40   1
   0 -10  -1   84.90    2.50   1
   0  10   2  215.30    7.50   1
   0 -10  -2  215.50    4.10   1
   0  10   3   38.60    2.00   1
   0 -10  -3   36.10    1.10   1
   0  10   4   13.30    1.20   1
   0 -10  -4   15.40    0.70   1
   0  10   5    0.30    0.70   1
   0 -10  -5    1.40    0.40   1
   0  10   6   -1.20    0.80   1
   0 -10  -6   -0.20    0.40   1
   0  10   7   12.90    1.10   1
   0 -10  -7   15.40    0.80   1
   0  10   8  162.20    4.50   1
   0 -10  -8  181.80    8.60   1
   0  10   9   21.80    1.20   1
   0 -10  -9   20.00    2.40   1
   0  10  10    3.90    0.80   1
   0 -10 -10    3.30    1.80   1
   0  10  11    7.70    0.90   1
   0 -10 -11    8.90    2.40   1
   0  10  12    7.30    1.20   1
   0 -10 -12    2.70    2.40   1
   0  10  13    3.90    1.10   1
   0 -10 -13    5.80    1.60   1
   0  10  14   -0.70    2.30   1
   0 -10 -14    3.70    2.30   1
   0  10  15   -1.20    2.30   1
   0 -10 -15    0.00    2.50   1
   0  10  16   -0.80    2.20   1
   0 -10 -16    1.00    2.60   1
   0  10  17    0.90    3.10   1
   0  11   0   -0.60    1.10   1
   0 -11   0   -0.60    0.70   1
   0 -11  -1  251.40    6.00   1
   0  11   2   10.20    1.10   1
   0 -11  -2   11.30    0.70   1
   0  11   3   96.60    7.00   1
   0 -11  -3  105.80    2.50   1
   0  11   4    1.00    0.80   1
   0 -11  -4    2.10    0.50   1
   0  11   5   91.40    3.20   1
   0 -11  -5   89.60    2.20   1
   0  11   6   28.40    1.60   1
   0 -11  -6   29.00    0.90   1
   0  11   7    2.00    0.90   1
   0 -11  -7    2.40    0.50   1
   0  11   8  251.70    7.60   1
   0 -11  -8  244.60    6.80   1
   0  11   9    1.00    1.00   1
   0 -11  -9    1.30    1.50   1
   0  11  10    6.70    1.00   1
   0 -11 -10    7.20    2.20   1
   0  11  11    1.40    0.90   1
   0 -11 -11   -1.70    2.20   1
   0  11  12    1.20    0.90   1
   0 -11 -12   -0.60    2.40   1
   0  11  13   -0.90    2.10   1
   0 -11 -13    1.80    2.10   1
   0  11  14   -0.20    2.40   1
   0 -11 -14   -1.80    2.20   1
   0  11  15    3.80    2.80   1
   0 -11 -15    6.30    2.90   1
   0  11  16   -0.50    2.60   1
   0 -11 -16    1.40    2.90   1
   0  12   0    1.10    1.10   1
   0 -12   0    1.50    0.70   1
   0  12   1    9.70    1.00   1
   0 -12  -1    9.50    0.60   1
   0  12   2    1.00    1.20   1
   0 -12  -2   -0.10    0.40   1
   0  12   3    4.40    0.70   1
   0 -12  -3    4.40    0.50   1
   0  12   4    1.80    1.00   1
   0 -12  -4    2.00    0.50   1
   0  12   5    0.50    0.80   1
   0 -12  -5    1.30    0.40   1
   0  12   6   24.00    1.50   1
   0 -12  -6   24.00    0.90   1
   0  12   7   34.30    1.80   1
   0 -12  -7   33.80    1.50   1
   0  12   8  171.90    5.70   1
   0 -12  -8  165.00    4.90   1
   0  12   9   28.80    1.50   1
   0 -12  -9   27.00    3.00   1
   0  12  10   72.40    3.20   1
   0 -12 -10   76.10    6.70   1
   0  12  11    3.20    1.00   1
   0 -12 -11   -2.60    2.40   1
   0  12  12    2.00    1.00   1
   0 -12 -12    0.40    1.90   1
   0  12  13    8.70    1.80   1
   0 -12 -13    5.70    2.80   1
   0  12  14    2.60    2.70   1
   0 -12 -14    6.20    2.60   1
   0  12  15    0.60    2.90   1
   0 -12 -15    7.10    3.20   1
   0  12  16    2.60    2.80   1
   0 -12 -16    3.30    3.10   1
   0  13   0   -1.80    1.30   1
   0 -13   0   -0.80    0.80   1
   0  13   1  173.80    4.30   1
   0 -13  -1  160.90    3.60   1
   0  13   2    6.30    0.90   1
   0 -13  -2    4.10    0.50   1
   0  13   3    3.50    0.80   1
   0 -13  -3    4.40    0.50   1
   0  13   4    9.30    1.30   1
   0 -13  -4    8.30    0.60   1
   0  13   5    1.40    0.80   1
   0 -13  -5    1.40    0.50   1
   0  13   6   10.20    1.20   1
   0 -13  -6    9.20    0.60   1
   0  13   7    1.90    0.90   1
   0 -13  -7    1.00    0.60   1
   0  13   8   13.50    1.40   1
   0 -13  -8   13.90    0.90   1
   0  13   9    8.40    1.00   1
   0 -13  -9   10.50    0.60   1
   0  13  10   15.20    1.30   1
   0 -13 -10   10.50    2.70   1
   0  13  11    1.50    1.00   1
   0  13  12   -0.40    1.20   1
   0 -13 -12    1.00    2.30   1
   0  13  13   -2.90    2.40   1
   0 -13 -13   -0.90    2.30   1
   0  13  14   16.20    3.30   1
   0 -13 -14   17.10    3.50   1
   0  13  15   -0.20    2.90   1
   0 -13 -15    1.00    3.10   1
   0  13  16   13.20    3.50   1
   0 -13 -16    3.90    3.10   1
   0  14   0    0.40    0.60   1
   0 -14   0    0.90    0.60   1
   0  14   1   69.60    2.80   1
   0 -14  -1   63.20    1.70   1
   0  14   2    5.40    0.80   1
   0 -14  -2    4.80    0.60   1
   0  14   3  104.80    3.40   1
   0 -14  -3  101.50    2.50   1
   0  14   4  113.50    3.90   1
   0 -14  -4  107.00    2.60   1
   0  14   5   13.70    1.20   1
   0 -14  -5   11.20    0.70   1
   0  14   6    7.50    1.10   1
   0 -14  -6    7.30    0.60   1
   0  14   7  110.80    4.10   1
   0 -14  -7  101.00    2.60   1
   0  14   8   94.60    3.60   1
   0 -14  -8   87.80    3.20   1
   0  14   9   26.20    2.00   1
   0 -14  -9   26.00    1.20   1
   0  14  10   26.80    1.70   1
   0  14  11   -1.70    1.40   1
   0 -14 -11    1.30    2.00   1
   0  14  12    0.40    2.40   1
   0 -14 -12    3.20    2.40   1
   0  14  13    1.10    2.40   1
   0 -14 -13   -0.70    2.00   1
   0  14  14    0.90    2.00   1
   0 -14 -14    2.40    2.70   1
   0  14  15   -1.40    2.10   1
   0 -14 -15   -4.40    3.00   1
   0  15   0   -0.60    0.60   1
   0 -15   0    0.60    0.70   1
   0  15   1    6.40    0.90   1
   0 -15  -1    5.60    0.60   1
   0  15   2   13.60    1.20   1
   0 -15  -2   14.10    0.80   1
   0  15   3   77.30    3.20   1
   0 -15  -3   76.70    2.00   1
   0  15   4   59.50    2.40   1
   0 -15  -4   58.80    1.80   1
   0  15   5    4.80    1.00   1
   0 -15  -5    4.50    0.60   1
   0  15   6    3.60    1.10   1
   0 -15  -6    3.70    0.50   1
   0  15   7  123.80    4.60   1
   0 -15  -7  117.50    3.00   1
   0  15   8   54.80    2.70   1
   0 -15  -8   53.70    1.90   1
   0  15   9   25.90    2.00   1
   0 -15  -9   25.50    1.50   1
   0  15  10    5.70    1.50   1
   0  15  11    4.30    3.80   1
   0 -15 -11   -2.50    2.50   1
   0  15  12    6.40    2.00   1
   0 -15 -12    5.90    2.40   1
   0  15  13    0.80    2.00   1
   0 -15 -13    5.30    2.70   1
   0  15  14    9.50    3.10   1
   0 -15 -14    4.30    3.00   1
   0  15  15   -0.10    2.90   1
   0 -15 -15   -2.30    3.00   1
   0 -16   0   11.70    1.00   1
   0  16   1    3.70    0.90   1
   0 -16  -1    2.10    0.60   1
   0  16   2   20.80    1.50   1
   0 -16  -2   18.90    0.90   1
   0  16   3   16.10    1.50   1
   0 -16  -3   16.80    0.90   1
   0  16   4    5.10    1.10   1
   0 -16  -4    3.10    0.60   1
   0  16   5    7.10    1.10   1
   0 -16  -5    6.50    0.70   1
   0  16   6    5.40    1.10   1
   0 -16  -6    5.30    0.70   1
   0  16   7   19.90    1.60   1
   0 -16  -7   18.20    1.00   1
   0  16   8   18.00    1.70   1
   0 -16  -8   18.60    1.50   1
   0  16   9    2.60    1.40   1
   0 -16  -9    3.60    0.80   1
   0  16  10    8.50    1.60   1
   0 -16 -10    9.80    2.80   1
   0  16  11    0.40    2.30   1
   0 -16 -11    5.50    2.70   1
   0  16  12    3.80    2.40   1
   0 -16 -12    0.90    2.70   1
   0  16  13    6.80    2.10   1
   0 -16 -13    0.10    2.80   1
   0  16  14    9.90    2.30   1
   0 -16 -14    9.80    2.90   1
   0 -17   0    2.10    0.90   1
   0  17   1    2.90    1.00   1
   0 -17  -1    1.50    0.60   1
   0  17   2    3.20    1.00   1
   0 -17  -2    3.30    0.60   1
   0  17   3   43.10    2.30   1
   0 -17  -3   41.10    1.40   1
   0  17   4  148.20    6.10   1
   0 -17  -4  138.70    3.60   1
   0  17   5    4.60    1.00   1
   0 -17  -5    5.00    0.60   1
   0  17   6    2.90    1.10   1
   0 -17  -6    1.50    0.60   1
   0  17   7    6.80    1.40   1
   0 -17  -7    8.30    0.80   1
   0  17   8    0.30    1.30   1
   0 -17  -8    0.30    0.60   1
   0  17   9    7.80    1.60   1
   0 -17  -9    6.20    0.90   1
   0  17  10   14.30    2.70   1
   0 -17 -10   12.00    3.20   1
   0  17  11    1.10    2.20   1
   0 -17 -11    1.20    2.50   1
   0  17  12    1.20    2.50   1
   0 -17 -12   -0.80    2.60   1
   0  17  13   -1.80    2.70   1
   0 -17 -13    3.30    2.40   1
   0  17  14   -4.00    2.80   1
   0 -17 -14    5.20    3.40   1
   0 -18   0    1.20    0.80   1
   0 -18  -1    7.60    0.70   1
   0  18   2   45.30    3.10   1
   0 -18  -2   41.60    1.40   1
   0  18   3   65.80    2.80   1
   0 -18  -3   55.70    1.90   1
   0  18   4  129.10    5.50   1
   0 -18  -4  125.20    3.40   1
   0  18   5    3.90    1.10   1
   0 -18  -5    3.00    0.70   1
   0  18   6   -1.10    1.10   1
   0 -18  -6    1.10    0.60   1
   0  18   7   13.40    1.50   1
   0 -18  -7   12.00    0.90   1
   0  18   8    1.90    1.40   1
   0 -18  -8    1.20    0.90   1
   0  18   9   -0.60    1.80   1
   0 -18  -9   -4.80    2.60   1
   0  18  10    5.90    2.30   1
   0 -18 -10    6.60    3.00   1
   0  18  11    4.00    2.60   1
   0 -18 -11    7.40    3.00   1
   0  18  12   -4.00    2.50   1
   0 -18 -12    0.80    3.20   1
   0  18  13    0.30    2.70   1
   0 -18 -13    9.60    3.40   1
   0 -19   0    0.60    0.90   1
   0 -19  -1    1.40    0.60   1
   0  19   2   25.10    2.30   1
   0 -19  -2   24.10    1.10   1
   0  19   3    2.60    1.20   1
   0 -19  -3    3.80    0.80   1
   0  19   4   68.10    3.80   1
   0 -19  -4   65.70    2.20   1
   0  19   5    6.10    1.30   1
   0 -19  -5    6.10    0.80   1
   0  19   6    3.20    1.10   1
   0 -19  -6    3.70    0.70   1
   0  19   7   -0.20    1.50   1
   0 -19  -7    1.90    0.90   1
   0  19   8    0.90    1.70   1
   0 -19  -8   -0.70    0.80   1
   0  19   9    0.40    2.10   1
   0 -19  -9   -0.90    2.70   1
   0  19  10    6.00    2.30   1
   0 -19 -10    6.30    2.90   1
   0  19  11    2.60    2.50   1
   0 -19 -11   -1.50    2.90   1
   0  19  12    0.10    2.90   1
   0 -19 -12    3.70    3.10   1
   0  19  13    7.80    3.30   1
   0 -19 -13    5.20    3.30   1
   0 -20   0    2.40    0.90   1
   0 -20  -1    0.90    0.70   1
   0 -20  -2   19.40    1.20   1
   0  20   3   10.50    1.70   1
   0 -20  -3   10.20    0.90   1
   0  20   4    7.70    1.60   1
   0 -20  -4    6.20    0.80   1
   0  20   5    2.60    1.30   1
   0 -20  -5    3.60    0.80   1
   0  20   6    3.30    2.00   1
   0 -20  -6    0.40    0.70   1
   0  20   7   -0.30    1.80   1
   0 -20  -7    0.40    0.90   1
   0  20   8    0.00    2.00   1
   0 -20  -8    1.30    1.00   1
   0  20   9    7.60    2.10   1
   0 -20  -9    3.30    3.00   1
   0  20  10   -5.00    2.10   1
   0 -20 -10    2.40    3.00   1
   0  20  11    1.80    2.70   1
   0 -20 -11    2.60    3.10   1
   0  20  12   -1.40    2.60   1
   0 -20 -12   -0.40    2.90   1
   0 -21   0   -1.20    1.30   1
   0 -21  -1    0.20    0.80   1
   0 -21  -2    2.50    0.90   1
   0 -21  -3    0.40    0.80   1
   0  21   4   68.10    4.20   1
   0 -21  -4   69.60    2.50   1
   0  21   5    0.70    1.90   1
   0 -21  -5    0.20    0.70   1
   0  21   6    0.10    1.90   1
   0 -21  -6   -0.60    0.80   1
   0  21   7    0.40    2.30   1
   0 -21  -7    1.90    1.00   1
   0  21   8    7.70    2.70   1
   0 -21  -8    4.00    1.20   1
   0  21   9   13.50    2.70   1
   0 -21  -9   17.90    4.00   1
   0  21  10    2.40    2.40   1
   0 -21 -10    3.50    3.10   1
   0  21  11    4.20    2.60   1
   0 -21 -11   -1.20    2.50   1
   0 -22   0    4.40    1.40   1
   0 -22  -1   -1.40    0.90   1
   0 -22  -2   10.70    1.20   1
   0 -22  -3    2.90    0.90   1
   0 -22  -4   26.80    1.50   1
   0  22   5   12.80    2.00   1
   0 -22  -5   12.20    1.10   1
   0  22   6    2.60    2.30   1
   0 -22  -6   -0.20    1.00   1
   0  22   7    2.60    2.40   1
   0 -22  -7    1.70    1.20   1
   0  22   8    0.60    2.30   1
   0 -22  -8   -1.60    2.90   1
   0  22   9   -3.10    2.10   1
   0 -22  -9    1.70    3.20   1
   0  22  10   10.50    2.90   1
   0 -22 -10    3.00    3.50   1
   0 -22 -11   -2.00    2.80   1
   0 -23   0   -0.10    1.50   1
   0 -23  -1    0.40    1.00   1
   0 -23  -2   27.40    1.80   1
   0 -23  -3    1.10    1.00   1
   0 -23  -4    2.00    1.10   1
   0 -23  -5    1.40    1.40   1
   0  23   6    1.30    1.60   1
   0 -23  -6    0.30    1.20   1
   0  23   7   -0.50    2.00   1
   0 -23  -7    4.70    2.60   1
   0  23   8    5.90    2.10   1
   0 -23  -8    4.50    3.70   1
   0  23   9    1.30    2.50   1
   0 -23  -9    0.90    2.70   1
   0  23  10    2.30    3.10   1
   0 -23 -10    0.60    3.30   1
   0 -24   0    0.80    1.30   1
   0 -24  -1    0.70    1.30   1
   0 -24  -2    1.20    1.60   1
   0 -24  -3    4.70    1.90   1
   0 -24  -4   -1.90    1.40   1
   0 -24  -5    0.90    1.70   1
   0  24   6    0.50    3.70   1
   0 -24  -6    2.10    1.50   1
   0  24   7    5.00    4.50   1
   0 -24  -7    2.30    3.40   1
   0 -24  -8   -1.80    3.40   1
   0 -25   0   -4.40    2.50   1
   0 -25  -1   -0.90    1.60   1
   0 -25  -2    3.60    1.50   1
   0 -25  -3    0.80    1.70   1
   0 -25  -4    1.90    1.60   1
   0 -25  -5    1.20    1.70   1
   0 -25  -6    0.70    1.70   1
   0 -25  -7    4.80    3.60   1
   0 -26   0    3.60    2.80   1
   0 -26  -1    1.30    1.80   1
   0 -26  -2    1.30    1.70   1
   0 -26  -3    1.50    1.70   1
   0 -26  -4   -0.40    1.70   1
   0 -26  -5   -0.40    1.50   1
   0 -27   0    4.50    2.90   1
   0 -27  -1    1.60    2.10   1
   0 -27  -2    4.70    2.10   1
   0 -27  -3    2.80    1.70   1
   1   0 -18   -1.70    3.50   1
   1   0 -17   59.70    7.40   1
   1   0 -16    4.30    2.80   1
   1   0 -15   12.80    2.40   1
   1   0 -14    0.40    1.00   1
   1   0 -13   15.50    1.20   1
   1   0 -12   -1.70    0.90   1
   1   0 -11    2.80    0.80   1
   1   0 -10    0.00    0.80   1
   1   0  -9  125.40    4.60   1
   1   0  -8    0.20    0.50   1
   1   0  -7    8.90    1.20   1
   1   0  -6   -0.20    0.70   1
   1   0  -5  118.20    3.20   1
   1   0  -4   -0.90    0.50   1
   1   0  -3   10.20    0.80   1
   1   0  -2   -1.20    0.60   1
   1   0  -1   58.60    1.90   1
   1   0   0   -0.80    0.50   1
   1   0   1  243.00    5.70   1
   1   0   2   -1.50    0.50   1
   1   0   3    2.30    0.60   1
   1   0   4    0.10    0.60   1
   1   0   5   21.10    1.10   1
   1   0   6   -0.80    0.50   1
   1   0   7  683.80   13.80   1
   1   0   8    0.30    0.60   1
   1   0   9    0.40    0.50   1
   1   0  10    1.60    0.90   1
   1   0  11   82.20    3.80   1
   1   0  12   -1.20    1.00   1
   1   0  13    1.90    0.90   1
   1   0  14   -0.20    0.90   1
   1   0  15   30.40    2.20   1
   1   0  16    0.10    4.10   1
   1   0  17    2.70    4.70   1
   1   1 -18    1.80    3.70   1
  -1  -1  18    7.60    3.60   1
   1   1 -17    5.70    2.60   1
  -1  -1  17   13.10    3.50   1
   1   1 -16    0.10    2.10   1
  -1  -1  16    5.00    2.90   1
   1   1 -15   -1.70    2.10   1
  -1  -1  15   -2.30    2.10   1
   1   1 -14    3.40    1.70   1
  -1  -1  14    3.80    1.00   1
   1   1 -13    1.10    0.90   1
  -1  -1  13   -0.80    1.00   1
   1   1 -12    1.50    0.70   1
  -1  -1  12    1.30    0.70   1
   1   1 -11   60.80    2.30   1
  -1  -1  11   63.00    2.50   1
   1   1 -10  100.60    3.40   1
  -1  -1  10   89.40    4.10   1
   1   1  -9    1.00    0.70   1
  -1  -1   9    0.90    0.50   1
   1   1  -8   26.80    1.60   1
  -1  -1   8   26.90    1.50   1
   1   1  -7   -1.10    0.80   1
  -1  -1   7    1.20    0.60   1
   1   1  -6  144.60    4.30   1
  -1  -1   6  141.00    3.60   1
   1   1  -5    0.80    0.50   1
  -1  -1   5   -0.10    0.50   1
   1   1  -4   49.80    1.70   1
  -1  -1   4   46.90    1.80   1
   1   1  -3   21.80    1.30   1
  -1  -1   3   20.50    1.20   1
   1   1  -2    2.40    0.90   1
  -1  -1   2    1.60    0.60   1
   1   1  -1  492.90   11.30   1
  -1  -1   1  467.10   10.90   1
   1   1   0   11.90    0.70   1
  -1  -1   0   10.80    0.60   1
   1   1   1 4073.10   67.10   1
  -1  -1  -1 3902.80   72.90   1
   1   1   2   11.90    0.80   1
  -1  -1  -2   10.00    0.60   1
   1   1   3  113.10    3.60   1
  -1  -1  -3  117.30    3.60   1
   1   1   4   96.70    3.80   1
  -1  -1  -4   95.80    2.40   1
   1   1   5   52.50    1.70   1
  -1  -1  -5   53.40    1.90   1
   1   1   6   17.90    1.00   1
  -1  -1  -6   16.30    1.00   1
   1   1   7   51.60    1.50   1
  -1  -1  -7   51.00    1.60   1
   1   1   8    1.00    0.60   1
  -1  -1  -8    0.90    0.50   1
   1   1   9    4.90    0.60   1
  -1  -1  -9    5.00    0.70   1
   1   1  10   42.80    1.80   1
  -1  -1 -10   36.90    1.60   1
   1   1  11   48.90    2.70   1
  -1  -1 -11   43.90    2.20   1
   1   1  12  170.50    5.20   1
  -1  -1 -12  154.90    5.10   1
   1   1  13   32.80    2.30   1
  -1  -1 -13   33.40    2.10   1
   1   1  14    1.80    1.00   1
  -1  -1 -14    1.60    0.90   1
   1   1  15    0.30    1.20   1
  -1  -1 -15    1.50    1.30   1
   1   1  16    0.50    1.40   1
  -1  -1 -16   10.80    4.60   1
   1   1  17   14.00    5.80   1
  -1  -1 -17   -7.50    4.30   1
   1   2 -18    2.60    3.10   1
  -1  -2  18    2.80    3.40   1
   1   2 -17    0.40    2.30   1
  -1  -2  17    0.00    3.40   1
   1   2 -16    0.10    3.00   1
  -1  -2  16    0.20    2.80   1
   1   2 -15    3.60    2.00   1
  -1  -2  15    2.20    1.40   1
   1   2 -14   -1.50    1.60   1
  -1  -2  14    0.70    1.00   1
   1   2 -13    7.30    2.20   1
  -1  -2  13    7.40    1.30   1
   1   2 -12    0.30    0.60   1
  -1  -2  12    1.70    0.80   1
   1   2 -11   80.70    2.90   1
  -1  -2  11   80.00    3.00   1
   1   2 -10   63.50    2.90   1
  -1  -2  10   63.60    3.20   1
   1   2  -9   67.00    2.80   1
  -1  -2   9   57.50    2.40   1
   1   2  -8    1.60    0.50   1
  -1  -2   8    1.10    0.60   1
   1   2  -7   -0.50    0.60   1
  -1  -2   7    0.30    0.70   1
   1   2  -6  476.30   24.20   1
  -1  -2   6  459.00    9.80   1
   1   2  -5    6.80    0.70   1
  -1  -2   5    5.30    0.60   1
   1   2  -4   89.60    4.20   1
  -1  -2   4   91.40    3.00   1
   1   2  -3  409.10   15.50   1
  -1  -2   3  411.00   19.20   1
   1   2  -2  268.60    7.70   1
  -1  -2   2  256.10    6.30   1
   1   2  -1  128.60    3.00   1
  -1  -2   1  129.00    3.10   1
   1   2   0 5001.70   93.70   1
  -1  -2   0 4664.20   86.20   1
   1   2   1 1373.70   28.30   1
  -1  -2  -1 1342.10   27.20   1
   1   2   2  383.00    9.60   1
  -1  -2  -2  377.00    8.90   1
   1   2   3  161.80    5.00   1
  -1  -2  -3  166.50    4.50   1
   1   2   4   10.40    0.80   1
  -1  -2  -4    9.50    0.70   1
   1   2   5    9.20    0.50   1
  -1  -2  -5    8.70    0.80   1
   1   2   6   92.60    2.90   1
  -1  -2  -6   96.70    2.90   1
   1   2   7   62.30    1.80   1
  -1  -2  -7   64.00    2.50   1
   1   2   8  199.30    5.00   1
  -1  -2  -8  200.30    5.50   1
   1   2   9    3.90    0.80   1
  -1  -2  -9    4.90    0.70   1
   1   2  10   -0.90    0.70   1
  -1  -2 -10    0.40    0.70   1
   1   2  11   15.30    0.90   1
  -1  -2 -11   12.40    1.10   1
   1   2  12    1.50    1.00   1
  -1  -2 -12    1.50    0.80   1
   1   2  13   -1.60    0.90   1
  -1  -2 -13   -0.40    0.80   1
   1   2  14   -0.20    1.00   1
  -1  -2 -14    0.20    0.90   1
   1   2  15   -0.40    1.40   1
  -1  -2 -15    1.20    1.30   1
   1   2  16   -1.60    1.20   1
  -1  -2 -16    2.60    5.20   1
   1   2  17    5.50    4.50   1
  -1  -2 -17    4.80    4.60   1
   1   3 -18   -0.90    4.20   1
   1   3 -17    2.30    2.30   1
  -1  -3  17   -4.40    3.20   1
   1   3 -16   -0.60    2.40   1
  -1  -3  16   -0.70    2.50   1
   1   3 -15    1.00    2.60   1
  -1  -3  15    0.40    1.50   1
   1   3 -14   -0.40    1.70   1
  -1  -3  14    1.70    1.10   1
   1   3 -13    0.40    1.70   1
  -1  -3  13    1.90    0.90   1
   1   3 -12    4.30    1.20   1
  -1  -3  12    4.80    0.90   1
   1   3 -11   56.40    3.50   1
  -1  -3  11   56.80    2.60   1
   1   3 -10    9.00    0.70   1
  -1  -3  10    9.00    0.90   1
   1   3  -9   11.50    0.80   1
  -1  -3   9    9.50    1.10   1
   1   3  -8    2.00    0.50   1
  -1  -3   8    1.70    0.70   1
   1   3  -7  113.70    8.00   1
  -1  -3   7  120.40    3.30   1
   1   3  -6  407.30   18.60   1
  -1  -3   6  389.50    9.00   1
   1   3  -5  344.40   13.20   1
  -1  -3   5  340.00   11.50   1
   1   3  -4   18.80    1.10   1
  -1  -3   4   18.40    1.30   1
   1   3  -3  123.30    3.00   1
  -1  -3   3  118.70    5.10   1
   1   3  -2   -0.40    0.50   1
  -1  -3   2   -1.30    0.50   1
   1   3  -1  186.80    4.00   1
  -1  -3   1  185.00    6.00   1
   1   3   0  916.80   19.10   1
  -1  -3   0  847.40   17.20   1
   1   3   1 3716.60   73.10   1
  -1  -3  -1 3567.10   58.60   1
   1   3   2 1807.70   38.00   1
  -1  -3  -2 1768.80   43.00   1
   1   3   3   25.40    1.30   1
  -1  -3  -3   26.40    1.00   1
   1   3   4   20.30    1.50   1
  -1  -3  -4   21.00    1.10   1
   1   3   5   91.40    2.70   1
  -1  -3  -5   98.30    2.50   1
   1   3   6    0.00    0.70   1
  -1  -3  -6   -0.30    0.60   1
   1   3   7   33.50    1.30   1
  -1  -3  -7   34.30    1.40   1
   1   3   8   28.40    1.20   1
  -1  -3  -8   28.60    1.30   1
   1   3   9   18.30    1.00   1
  -1  -3  -9   17.50    1.00   1
   1   3  10    1.60    0.90   1
  -1  -3 -10    3.60    0.70   1
   1   3  11   74.00    3.00   1
  -1  -3 -11   69.70    2.60   1
   1   3  12   10.80    1.40   1
  -1  -3 -12   12.70    1.30   1
   1   3  13   16.70    1.40   1
  -1  -3 -13   20.40    1.30   1
   1   3  14    1.90    1.00   1
  -1  -3 -14   -0.10    0.70   1
   1   3  15    1.50    1.60   1
  -1  -3 -15   -0.50    1.20   1
   1   3  16   -0.40    1.30   1
  -1  -3 -16    2.10    4.40   1
   1   3  17    6.70    4.60   1
  -1  -3 -17    8.30    4.70   1
   1   4 -17   17.20    2.50   1
  -1  -4  17   20.90    4.50   1
   1   4 -16    7.70    2.60   1
  -1  -4  16    8.50    2.80   1
   1   4 -15    1.00    1.80   1
  -1  -4  15    0.20    1.60   1
   1   4 -14    1.40    1.60   1
  -1  -4  14   -1.70    1.10   1
   1   4 -13    6.60    2.20   1
  -1  -4  13    8.10    1.20   1
   1   4 -12   32.80    2.10   1
  -1  -4  12   36.30    2.10   1
   1   4 -11   36.60    2.60   1
  -1  -4  11   36.00    2.00   1
   1   4 -10   22.30    1.90   1
  -1  -4  10   22.90    1.40   1
   1   4  -9    1.60    1.00   1
  -1  -4   9    2.20    0.80   1
   1   4  -8    7.30    0.50   1
  -1  -4   8    8.20    0.90   1
   1   4  -7    0.30    0.50   1
  -1  -4   7    0.20    0.40   1
   1   4  -6  124.80    3.70   1
  -1  -4   6  123.90    3.30   1
   1   4  -5  466.80    9.60   1
  -1  -4   5  470.40   14.30   1
   1   4  -4  139.60    4.00   1
  -1  -4   4  140.80    4.50   1
   1   4  -3  170.60    4.80   1
  -1  -4   3  174.90    5.50   1
   1   4  -2   16.00    0.90   1
  -1  -4   2   18.80    1.10   1
   1   4  -1  995.90   26.30   1
  -1  -4   1  947.00   25.10   1
   1   4   0 1105.80   29.10   1
  -1  -4   0 1044.30   27.10   1
   1   4   1 1969.40   40.50   1
  -1  -4  -1 1937.00   33.70   1
   1   4   2 1010.90   22.60   1
  -1  -4  -2  984.20   25.90   1
   1   4   3   97.40    3.10   1
  -1  -4  -3   92.50    2.20   1
   1   4   4   15.30    1.00   1
  -1  -4  -4   16.50    0.90   1
   1   4   5  150.30    5.10   1
  -1  -4  -5  147.10    3.70   1
   1   4   6  141.70    3.80   1
  -1  -4  -6  140.70    4.60   1
   1   4   7  138.00    3.30   1
  -1  -4  -7  132.50    5.10   1
   1   4   8   21.00    1.20   1
  -1  -4  -8   23.10    1.10   1
   1   4   9   13.20    0.90   1
  -1  -4  -9   16.20    1.00   1
   1   4  10    2.10    1.00   1
  -1  -4 -10    0.90    0.70   1
   1   4  11    0.00    0.70   1
  -1  -4 -11    0.30    0.70   1
   1   4  12   14.10    1.10   1
  -1  -4 -12   14.00    1.30   1
   1   4  13   11.80    1.20   1
  -1  -4 -13    9.60    1.10   1
   1   4  14    8.20    1.50   1
  -1  -4 -14    9.40    1.00   1
   1   4  15    2.60    1.40   1
  -1  -4 -15    0.40    3.60   1
   1   4  16   -0.60    1.40   1
  -1  -4 -16   -0.30    5.30   1
  -1  -4 -17   -2.40    4.50   1
   1   5 -17    5.20    2.30   1
  -1  -5  17    5.50    3.70   1
   1   5 -16   -3.10    2.10   1
  -1  -5  16   -0.20    2.70   1
   1   5 -15    4.90    2.50   1
  -1  -5  15    6.70    1.80   1
   1   5 -14    1.20    1.70   1
  -1  -5  14    0.30    1.30   1
   1   5 -13    9.70    1.80   1
  -1  -5  13    8.00    1.20   1
   1   5 -12    6.00    1.20   1
  -1  -5  12    4.60    1.00   1
   1   5 -11  354.80   14.20   1
  -1  -5  11  346.30   10.80   1
   1   5 -10   86.30    6.50   1
  -1  -5  10   83.00    3.50   1
  -1  -5   9   16.90    1.40   1
  -1  -5   8    9.40    1.10   1
   1   5  -7   25.20    1.30   1
  -1  -5   7   25.10    0.90   1
   1   5  -6   43.50    2.10   1
  -1  -5   6   48.90    1.60   1
   1   5  -5    3.50    0.70   1
  -1  -5   5    3.90    0.50   1
   1   5  -4   34.80    1.70   1
  -1  -5   4   35.20    2.50   1
   1   5  -3   11.70    0.80   1
  -1  -5   3   11.40    0.90   1
   1   5  -2   30.10    1.20   1
  -1  -5   2   33.40    1.60   1
   1   5  -1  138.70    4.90   1
  -1  -5   1  143.20    4.70   1
   1   5   0   -2.70    0.80   1
  -1  -5   0   -0.80    0.80   1
   1   5   1   22.90    1.30   1
  -1  -5  -1   25.00    1.40   1
   1   5   2   87.30    3.20   1
  -1  -5  -2   90.20    3.20   1
   1   5   3    6.50    0.80   1
  -1  -5  -3    8.00    0.60   1
   1   5   4    2.00    0.80   1
  -1  -5  -4    1.50    0.60   1
   1   5   5   65.40    2.60   1
  -1  -5  -5   61.60    1.80   1
   1   5   6  206.10    5.10   1
  -1  -5  -6  198.00    5.10   1
   1   5   7   77.50    2.00   1
  -1  -5  -7   71.30    3.40   1
   1   5   8   16.10    0.80   1
  -1  -5  -8   17.40    1.00   1
   1   5   9   -0.30    0.50   1
  -1  -5  -9   -0.20    0.60   1
   1   5  10    0.60    0.90   1
  -1  -5 -10    0.10    0.60   1
   1   5  11   20.20    1.00   1
  -1  -5 -11   17.30    1.20   1
   1   5  12  100.60    3.50   1
  -1  -5 -12   98.90    3.90   1
   1   5  13    3.60    1.10   1
  -1  -5 -13    3.40    0.80   1
   1   5  14    1.60    1.30   1
  -1  -5 -14    3.40    0.90   1
   1   5  15   -0.90    1.30   1
   1   5  16   -1.20    1.50   1
  -1  -5 -16   -3.30    4.10   1
  -1  -5 -17   10.40    5.60   1
   1   6 -17    1.20    2.10   1
  -1  -6  17    0.40    2.60   1
   1   6 -16    0.20    2.20   1
  -1  -6  16   -2.30    2.80   1
   1   6 -15    1.20    1.80   1
  -1  -6  15   -0.10    1.70   1
   1   6 -14    9.50    1.80   1
  -1  -6  14   11.50    1.50   1
   1   6 -13    0.30    1.40   1
  -1  -6  13    0.70    1.00   1
   1   6 -12    2.70    1.30   1
  -1  -6  12    0.70    0.90   1
   1   6 -11  277.60    9.50   1
  -1  -6  11  249.50    8.60   1
   1   6 -10    7.10    2.40   1
  -1  -6  10    4.50    0.90   1
  -1  -6   9    2.50    1.00   1
   1   6  -8   25.20    1.80   1
  -1  -6   8   25.10    1.80   1
   1   6  -7   37.30    1.50   1
  -1  -6   7   39.10    1.20   1
   1   6  -6  270.70    6.80   1
  -1  -6   6  284.80    9.30   1
   1   6  -5  469.80   11.80   1
  -1  -6   5  473.80   14.70   1
   1   6  -4  536.90   11.50   1
  -1  -6   4  523.60   12.20   1
   1   6  -3    6.90    0.60   1
  -1  -6   3    7.80    0.80   1
   1   6  -2   15.50    0.80   1
  -1  -6   2   19.30    1.10   1
   1   6  -1  378.10   12.00   1
  -1  -6   1  361.20    8.50   1
   1   6   0  140.00    5.00   1
  -1  -6   0  131.70    4.60   1
   1   6   1   89.40    2.80   1
  -1  -6  -1   91.80    2.80   1
   1   6   2   58.20    2.20   1
  -1  -6  -2   56.90    1.60   1
   1   6   3   78.30    2.90   1
  -1  -6  -3   78.70    2.30   1
   1   6   4    0.40    0.70   1
  -1  -6  -4    2.20    0.60   1
   1   6   5  182.20    5.70   1
  -1  -6  -5  181.40    4.90   1
   1   6   6    3.20    0.50   1
  -1  -6  -6    2.60    0.60   1
   1   6   7    3.70    0.60   1
  -1  -6  -7    4.00    0.90   1
   1   6   8   37.90    1.80   1
  -1  -6  -8   46.00    2.30   1
   1   6   9   12.90    1.00   1
  -1  -6  -9   14.50    0.90   1
   1   6  10   -0.50    0.80   1
  -1  -6 -10    1.00    0.70   1
   1   6  11    1.10    0.90   1
  -1  -6 -11    0.60    0.70   1
   1   6  12   40.40    2.10   1
  -1  -6 -12   36.50    1.80   1
   1   6  13    9.80    1.00   1
  -1  -6 -13    9.40    0.90   1
   1   6  14    3.20    1.20   1
  -1  -6 -14   -0.10    0.80   1
   1   6  15   -2.10    1.70   1
   1   6  16   -0.60    1.60   1
  -1  -6 -16   -6.60    4.10   1
  -1  -6 -17    7.10    5.50   1
   1   7 -17   -1.80    2.20   1
  -1  -7  17    0.90    3.10   1
   1   7 -16    2.50    2.00   1
  -1  -7  16    1.20    1.90   1
   1   7 -15   -2.10    1.80   1
  -1  -7  15   -1.10    1.60   1
   1   7 -14   -1.30    1.60   1
  -1  -7  14    0.90    1.20   1
   1   7 -13    1.50    1.40   1
  -1  -7  13   -0.20    1.00   1
   1   7 -12    4.70    1.20   1
  -1  -7  12    3.40    1.10   1
   1   7 -11   10.80    1.20   1
  -1  -7  11    8.80    1.10   1
   1   7 -10   -0.50    0.80   1
  -1  -7  10    0.10    0.80   1
   1   7  -9   14.20    2.70   1
  -1  -7   9   21.00    1.40   1
   1   7  -8    1.70    0.90   1
  -1  -7   8   -1.00    0.80   1
   1   7  -7   18.10    0.80   1
  -1  -7   7   19.70    0.80   1
   1   7  -6   -0.10    0.40   1
  -1  -7   6    0.20    0.40   1
   1   7  -5    0.20    0.50   1
  -1  -7   5    0.70    0.80   1
   1   7  -4   86.10    3.70   1
  -1  -7   4   84.80    2.60   1
   1   7  -3   27.40    1.20   1
  -1  -7   3   28.60    1.20   1
   1   7  -2   84.40    2.60   1
  -1  -7   2   88.10    3.20   1
   1   7  -1   83.70    3.60   1
  -1  -7   1   77.90    2.40   1
   1   7   0   66.50    3.00   1
  -1  -7   0   66.90    2.20   1
   1   7   1    1.40    0.70   1
  -1  -7  -1    2.70    0.60   1
   1   7   2  113.60    3.80   1
  -1  -7  -2  111.80    2.70   1
   1   7   3  301.10    8.30   1
  -1  -7  -3  289.60    6.10   1
   1   7   4   23.40    1.40   1
  -1  -7  -4   25.60    1.30   1
   1   7   5  143.40    4.80   1
  -1  -7  -5  137.00    3.30   1
   1   7   6   74.90    2.20   1
  -1  -7  -6   76.90    2.60   1
   1   7   7   69.80    2.10   1
  -1  -7  -7   67.80    2.10   1
   1   7   8   28.20    1.20   1
  -1  -7  -8   31.00    1.40   1
   1   7   9    6.50    0.60   1
  -1  -7  -9    7.40    0.70   1
   1   7  10   57.60    2.00   1
  -1  -7 -10   57.70    2.10   1
   1   7  11    7.90    0.90   1
  -1  -7 -11    5.70    0.80   1
   1   7  12    3.50    1.00   1
  -1  -7 -12    3.30    0.70   1
   1   7  13   31.00    1.50   1
  -1  -7 -13   32.40    1.60   1
   1   7  14   13.10    1.90   1
  -1  -7 -14    4.70    2.90   1
   1   7  15   -1.80    1.60   1
   1   7  16    3.50    1.70   1
   1   7  17    2.30    1.90   1
  -1  -7 -17    7.20    4.60   1
   1   8 -17    0.30    2.00   1
  -1  -8  17   -2.50    2.90   1
   1   8 -16   -2.50    1.90   1
  -1  -8  16    1.40    1.70   1
   1   8 -15    1.00    1.90   1
  -1  -8  15    2.20    1.70   1
   1   8 -14   13.20    2.30   1
  -1  -8  14    6.60    1.50   1
   1   8 -13   -3.00    1.70   1
  -1  -8  13   -0.60    1.10   1
   1   8 -12    3.70    1.50   1
  -1  -8  12    4.30    1.00   1
   1   8 -11   34.50    3.10   1
  -1  -8  11   30.70    2.00   1
   1   8 -10   41.60    2.30   1
  -1  -8  10   40.30    2.20   1
   1   8  -9    7.60    2.10   1
  -1  -8   9   13.20    1.10   1
   1   8  -8    2.10    0.90   1
  -1  -8   8    1.60    0.90   1
   1   8  -7   32.30    1.30   1
  -1  -8   7   34.60    2.20   1
   1   8  -6    8.00    0.70   1
  -1  -8   6    9.30    1.10   1
   1   8  -5  107.30    3.40   1
  -1  -8   5  114.20    4.60   1
   1   8  -4    3.70    0.70   1
  -1  -8   4    6.30    0.70   1
   1   8  -3   12.90    1.00   1
  -1  -8   3   17.60    0.90   1
   1   8  -2   18.00    1.40   1
  -1  -8   2   19.00    1.00   1
   1   8  -1  410.40   12.20   1
  -1  -8   1  398.60    7.70   1
   1   8   0   83.90    3.50   1
  -1  -8   0   77.10    2.40   1
   1   8   1  123.50    4.00   1
  -1  -8  -1  125.20    3.20   1
   1   8   2  419.10   11.10   1
  -1  -8  -2  395.00    7.90   1
   1   8   3   74.80    2.80   1
  -1  -8  -3   75.30    2.00   1
   1   8   4  165.40    5.40   1
  -1  -8  -4  156.40    4.40   1
   1   8   5   11.00    1.10   1
  -1  -8  -5   12.60    0.90   1
   1   8   6    3.50    0.70   1
  -1  -8  -6    3.10    0.50   1
   1   8   7   35.30    1.40   1
  -1  -8  -7   38.00    1.70   1
   1   8   8   11.40    0.90   1
  -1  -8  -8   12.70    1.40   1
   1   8   9   48.80    1.80   1
  -1  -8  -9   49.30    1.90   1
   1   8  10   93.70    2.90   1
  -1  -8 -10   91.70    3.50   1
   1   8  11    2.60    0.80   1
  -1  -8 -11    3.80    0.70   1
   1   8  12   32.70    2.00   1
  -1  -8 -12   33.50    1.60   1
   1   8  13    5.00    1.40   1
  -1  -8 -13    5.20    0.70   1
   1   8  14    0.00    1.60   1
   1   8  15   -0.70    1.70   1
   1   8  16    5.60    2.10   1
   1   8  17   -2.90    1.80   1
   1   9 -17    1.40    3.00   1
   1   9 -16    1.00    2.10   1
  -1  -9  16    2.20    1.70   1
   1   9 -15   -1.20    2.10   1
  -1  -9  15   -0.40    1.80   1
   1   9 -14    6.50    2.50   1
  -1  -9  14    5.00    1.70   1
   1   9 -13    0.60    1.50   1
  -1  -9  13   -0.30    1.00   1
   1   9 -12   15.40    1.80   1
  -1  -9  12   12.70    1.40   1
   1   9 -11   32.40    2.10   1
  -1  -9  11   30.20    2.00   1
   1   9 -10   10.00    1.40   1
  -1  -9  10    8.40    1.10   1
   1   9  -9    5.20    1.00   1
  -1  -9   9    5.10    0.90   1
   1   9  -8   68.20    4.10   1
  -1  -9   8   69.40    3.20   1
   1   9  -7  110.10    3.50   1
  -1  -9   7  102.10    5.50   1
   1   9  -6    2.30    0.60   1
  -1  -9   6    2.60    1.00   1
   1   9  -5   35.60    1.90   1
  -1  -9   5   39.00    2.30   1
   1   9  -4    0.60    0.60   1
  -1  -9   4    0.30    0.50   1
   1   9  -3   -1.00    0.50   1
  -1  -9   3   -1.10    0.60   1
   1   9  -2  160.20    9.00   1
  -1  -9   2  155.00    3.80   1
   1   9  -1   69.60    3.20   1
  -1  -9   1   69.40    1.80   1
   1   9   0    5.20    0.90   1
  -1  -9   0    7.90    0.60   1
   1   9   1   28.20    1.70   1
  -1  -9  -1   25.70    1.00   1
   1   9   2  183.70    5.50   1
  -1  -9  -2  178.00    4.70   1
   1   9   3   -0.10    0.70   1
  -1  -9  -3   -0.60    0.50   1
   1   9   4   12.00    1.00   1
  -1  -9  -4   13.60    0.80   1
   1   9   5    1.20    0.80   1
  -1  -9  -5    0.70    0.50   1
   1   9   6   12.60    0.80   1
  -1  -9  -6   13.40    1.00   1
   1   9   7   20.00    1.00   1
  -1  -9  -7   20.60    1.20   1
   1   9   8   14.70    1.00   1
  -1  -9  -8   19.40    1.30   1
   1   9   9  148.90    4.90   1
  -1  -9  -9  140.30    4.20   1
   1   9  10    1.00    0.70   1
  -1  -9 -10    0.70    0.80   1
   1   9  11   17.10    1.30   1
  -1  -9 -11   20.60    1.30   1
   1   9  12   28.90    1.70   1
  -1  -9 -12   27.10    1.40   1
   1   9  13    9.90    1.80   1
   1   9  14    2.30    1.70   1
   1   9  15   -2.30    1.60   1
   1   9  16    4.50    2.00   1
   1  10 -16    0.50    2.20   1
  -1 -10  16    2.10    2.50   1
   1  10 -15    2.50    2.00   1
  -1 -10  15    2.80    1.90   1
   1  10 -14    1.90    2.20   1
  -1 -10  14    3.20    1.70   1
   1  10 -13    4.60    1.60   1
  -1 -10  13    1.50    1.20   1
   1  10 -12   -0.60    1.70   1
  -1 -10  12   -0.20    0.90   1
   1  10 -11   43.10    2.20   1
  -1 -10  11   42.70    2.40   1
   1  10 -10    0.90    1.50   1
  -1 -10  10   -0.50    0.90   1
   1  10  -9    2.10    1.00   1
  -1 -10   9    0.80    0.80   1
   1  10  -8   41.30    2.80   1
  -1 -10   8   42.30    2.20   1
   1  10  -7    3.70    0.60   1
  -1 -10   7    2.10    1.00   1
   1  10  -6   26.20    1.90   1
  -1 -10   6   26.70    2.00   1
   1  10  -5  150.40    5.90   1
  -1 -10   5  143.40    4.30   1
   1  10  -4    3.30    0.60   1
  -1 -10   4    3.90    0.60   1
   1  10  -3   21.00    1.30   1
  -1 -10   3   24.60    1.10   1
   1  10  -2   28.90    2.00   1
  -1 -10   2   27.40    0.90   1
   1  10  -1   41.20    2.70   1
  -1 -10   1   42.60    1.20   1
   1  10   0   24.50    1.60   1
  -1 -10   0   22.90    0.70   1
   1  10   1   49.40    2.30   1
  -1 -10  -1   47.80    1.30   1
   1  10   2   12.90    1.00   1
  -1 -10  -2   13.50    0.70   1
   1  10   3   42.40    1.90   1
  -1 -10  -3   41.00    1.60   1
   1  10   4   -0.20    0.70   1
  -1 -10  -4    1.10    0.50   1
   1  10   5  100.00    3.60   1
  -1 -10  -5  100.30    3.10   1
   1  10   6  128.70    3.50   1
  -1 -10  -6  129.20    3.90   1
   1  10   7   -0.30    0.60   1
  -1 -10  -7    0.30    0.50   1
   1  10   8   87.20    3.50   1
  -1 -10  -8   99.10    2.70   1
   1  10   9   -0.20    0.60   1
  -1 -10  -9   -0.90    1.80   1
   1  10  10   60.70    2.00   1
  -1 -10 -10   61.50    2.70   1
   1  10  11   -0.60    0.70   1
  -1 -10 -11    0.00    0.60   1
   1  10  12    5.70    1.10   1
  -1 -10 -12    6.50    0.60   1
   1  10  13   18.30    2.50   1
   1  10  14   -1.40    1.80   1
   1  10  15    7.60    2.20   1
   1  10  16   -1.30    2.30   1
   1  11 -16    3.10    2.20   1
  -1 -11  16    0.10    2.70   1
   1  11 -15   -0.50    1.80   1
  -1 -11  15   -0.40    2.70   1
   1  11 -14   15.50    2.80   1
  -1 -11  14   12.40    2.20   1
   1  11 -13    2.70    1.80   1
  -1 -11  13    2.60    1.60   1
   1  11 -12    3.40    1.90   1
  -1 -11  12    0.00    1.30   1
   1  11 -11    1.20    1.30   1
  -1 -11  11    1.00    1.10   1
   1  11 -10    4.60    1.60   1
  -1 -11  10    4.70    1.00   1
   1  11  -9   35.30    2.20   1
  -1 -11   9   37.10    2.00   1
   1  11  -8    3.10    1.10   1
  -1 -11   8    4.60    0.40   1
   1  11  -7   25.00    1.30   1
  -1 -11   7   25.80    1.50   1
   1  11  -6    0.90    0.70   1
  -1 -11   6    1.10    0.60   1
   1  11  -5   86.30    3.80   1
  -1 -11   5   81.50    2.70   1
   1  11  -4    2.70    0.70   1
  -1 -11   4    4.20    0.60   1
   1  11  -3    7.60    0.80   1
  -1 -11   3    9.20    0.80   1
   1  11  -2   69.20    3.80   1
  -1 -11   2   70.70    1.60   1
   1  11  -1  232.50   12.10   1
  -1 -11   1  228.50    4.10   1
   1  11   0   50.60    3.30   1
  -1 -11   0   45.10    1.10   1
   1  11   1   16.40    1.30   1
  -1 -11  -1   18.70    0.70   1
   1  11   2  225.60    7.40   1
  -1 -11  -2  208.90    4.60   1
   1  11   3   35.10    1.80   1
  -1 -11  -3   38.30    1.30   1
   1  11   4   47.50    2.10   1
  -1 -11  -4   47.20    1.60   1
   1  11   5   18.60    1.40   1
  -1 -11  -5   19.90    1.00   1
   1  11   6   85.80    2.60   1
  -1 -11  -6   84.30    2.60   1
   1  11   7   16.10    0.90   1
  -1 -11  -7   16.90    1.00   1
   1  11   8   14.80    1.10   1
  -1 -11  -8   13.80    1.60   1
   1  11   9   13.80    1.20   1
  -1 -11  -9   11.90    1.10   1
   1  11  10    0.90    0.70   1
  -1 -11 -10    3.20    0.90   1
   1  11  11    1.00    1.00   1
  -1 -11 -11    0.00    0.50   1
   1  11  12   44.90    2.50   1
  -1 -11 -12   49.80    1.60   1
   1  11  13    4.50    1.30   1
   1  11  14   13.00    2.40   1
   1  11  15    2.60    2.10   1
   1  11  16    3.90    1.90   1
   1  12 -16   -0.40    2.90   1
  -1 -12  16    3.40    2.60   1
   1  12 -15    2.30    2.10   1
  -1 -12  15   -0.60    2.70   1
   1  12 -14    0.80    1.90   1
  -1 -12  14    5.40    2.60   1
   1  12 -13    0.70    2.20   1
  -1 -12  13    1.20    1.60   1
   1  12 -12    1.50    1.50   1
  -1 -12  12    0.00    1.40   1
   1  12 -11   -1.60    1.70   1
  -1 -12  11    0.20    1.10   1
   1  12 -10   38.50    3.20   1
  -1 -12  10   37.60    2.20   1
   1  12  -9   29.90    2.00   1
  -1 -12   9   32.20    1.80   1
   1  12  -8   13.70    2.70   1
  -1 -12   8   10.30    0.60   1
   1  12  -7  259.30   13.00   1
  -1 -12   7  216.80    6.50   1
   1  12  -6   14.30    1.20   1
  -1 -12   6   13.60    0.80   1
   1  12  -5    6.40    1.40   1
  -1 -12   5    5.40    0.70   1
   1  12  -4   32.00    1.80   1
  -1 -12   4   33.70    1.40   1
   1  12  -3    5.80    1.30   1
  -1 -12   3    5.30    0.40   1
   1  12  -2    5.90    1.20   1
  -1 -12   2    5.80    0.40   1
   1  12  -1   11.40    1.60   1
  -1 -12   1   12.20    0.60   1
   1  12   0    2.90    1.30   1
  -1 -12   0    3.50    0.40   1
   1  12   1    4.30    1.50   1
  -1 -12  -1    6.00    0.50   1
   1  12   2  117.50    6.90   1
  -1 -12  -2  120.50    2.60   1
   1  12   3    5.90    1.20   1
  -1 -12  -3    5.80    0.60   1
   1  12   4   23.20    1.40   1
  -1 -12  -4   24.70    1.20   1
   1  12   5   11.70    1.10   1
  -1 -12  -5   12.90    0.80   1
   1  12   6   45.00    1.70   1
  -1 -12  -6   46.70    1.50   1
   1  12   7   10.50    1.10   1
  -1 -12  -7   12.20    0.90   1
   1  12   8   35.60    2.20   1
  -1 -12  -8   33.50    1.30   1
   1  12   9   29.90    2.00   1
  -1 -12  -9   31.10    1.90   1
   1  12  10    0.40    0.80   1
  -1 -12 -10    0.40    1.00   1
   1  12  11    0.80    0.80   1
  -1 -12 -11    0.90    0.50   1
   1  12  12    7.20    1.30   1
  -1 -12 -12    4.70    0.60   1
   1  12  13    0.70    2.00   1
   1  12  14    4.90    2.70   1
   1  12  15    2.60    2.20   1
   1  12  16    5.40    2.20   1
   1  13 -15    1.80    2.80   1
  -1 -13  15    0.50    3.10   1
   1  13 -14   -1.50    2.40   1
  -1 -13  14    0.40    3.00   1
   1  13 -13    0.50    1.90   1
  -1 -13  13    2.70    3.00   1
   1  13 -12    3.10    2.10   1
  -1 -13  12    1.40    1.40   1
   1  13 -11   -0.70    1.90   1
  -1 -13  11    0.40    1.80   1
   1  13 -10    1.60    1.30   1
  -1 -13  10    0.30    1.00   1
   1  13  -9   21.40    2.10   1
  -1 -13   9   19.90    1.50   1
   1  13  -8   12.80    1.50   1
  -1 -13   8   12.80    0.70   1
   1  13  -7  291.50   11.40   1
  -1 -13   7  268.10    5.50   1
   1  13  -6    0.80    0.90   1
  -1 -13   6    0.00    0.50   1
   1  13  -5    1.10    0.80   1
  -1 -13   5    2.40    0.70   1
   1  13  -4   43.50    2.10   1
  -1 -13   4   41.60    1.60   1
   1  13  -3   70.60    4.50   1
  -1 -13   3   72.30    1.60   1
   1  13  -2   28.20    2.80   1
  -1 -13   2   33.70    0.90   1
   1  13  -1    4.20    1.30   1
  -1 -13   1    2.40    0.40   1
   1  13   0   82.70    5.30   1
  -1 -13   0   79.50    1.90   1
   1  13   1    8.10    1.40   1
  -1 -13  -1    8.20    0.60   1
   1  13   2   39.20    2.60   1
  -1 -13  -2   42.90    1.30   1
   1  13   3   18.90    1.50   1
  -1 -13  -3   20.30    0.90   1
   1  13   4   17.40    2.70   1
  -1 -13  -4   20.20    0.90   1
   1  13   5   45.40    1.80   1
  -1 -13  -5   50.20    1.60   1
   1  13   6   12.00    0.90   1
  -1 -13  -6   11.40    0.80   1
   1  13   7   -0.60    0.80   1
  -1 -13  -7    0.50    0.60   1
   1  13   8  153.50    6.10   1
  -1 -13  -8  155.10    4.90   1
   1  13   9   20.90    1.40   1
  -1 -13  -9   22.50    1.60   1
   1  13  10   12.10    1.40   1
  -1 -13 -10   11.80    1.40   1
   1  13  11    1.60    1.10   1
  -1 -13 -11    1.60    1.00   1
   1  13  12    1.70    1.20   1
   1  13  13   -0.70    1.40   1
   1  13  14    0.60    1.90   1
   1  13  15    3.20    2.30   1
   1  14 -15   -0.40    2.20   1
  -1 -14  15    3.40    2.90   1
   1  14 -14    5.80    2.30   1
  -1 -14  14    8.20    3.20   1
   1  14 -13    6.90    2.50   1
  -1 -14  13    6.10    3.10   1
   1  14 -12    5.10    1.90   1
  -1 -14  12    5.90    2.60   1
   1  14 -11   -0.40    1.90   1
  -1 -14  11   -1.70    1.80   1
   1  14 -10   -2.80    1.70   1
  -1 -14  10    0.10    1.90   1
   1  14  -9    0.40    1.50   1
  -1 -14   9   -1.80    2.10   1
   1  14  -8   -0.30    1.30   1
  -1 -14   8   -0.30    0.50   1
   1  14  -7   39.40    3.80   1
  -1 -14   7   30.30    1.40   1
   1  14  -6    2.90    0.90   1
  -1 -14   6    2.90    0.70   1
   1  14  -5    4.20    0.90   1
  -1 -14   5    1.40    0.70   1
   1  14  -4    1.80    1.10   1
  -1 -14   4    2.30    0.70   1
   1  14  -3   12.20    1.60   1
  -1 -14   3   12.40    0.70   1
   1  14  -2   26.60    2.80   1
  -1 -14   2   33.40    1.10   1
  -1 -14   1    1.80    0.40   1
   1  14   0    0.80    1.10   1
  -1 -14   0    0.20    0.40   1
   1  14   1   29.20    2.70   1
  -1 -14  -1   28.50    0.90   1
   1  14   2   -0.40    1.10   1
  -1 -14  -2    0.00    0.50   1
   1  14   3   15.60    2.10   1
  -1 -14  -3   18.10    0.80   1
   1  14   4    8.90    2.10   1
  -1 -14  -4    6.20    0.90   1
   1  14   5   31.70    1.50   1
  -1 -14  -5   35.30    1.40   1
   1  14   6    0.50    0.60   1
  -1 -14  -6   -0.20    0.60   1
   1  14   7   11.70    1.20   1
  -1 -14  -7   12.30    1.20   1
   1  14   8   36.60    1.80   1
  -1 -14  -8   38.20    2.10   1
   1  14   9   -0.40    1.50   1
  -1 -14  -9   -0.40    0.90   1
   1  14  10   10.60    2.00   1
  -1 -14 -10   12.80    1.60   1
   1  14  11   15.40    2.30   1
   1  14  12    0.40    1.20   1
   1  14  13    4.00    2.10   1
   1  14  14   -1.10    2.00   1
   1  14  15    3.90    2.20   1
   1  15 -15   -2.30    2.70   1
  -1 -15  15    4.90    3.00   1
   1  15 -14    3.80    2.90   1
  -1 -15  14    8.10    3.30   1
   1  15 -13    8.20    2.30   1
  -1 -15  13    7.30    3.40   1
   1  15 -12    6.00    2.40   1
  -1 -15  12    1.10    2.50   1
   1  15 -11   -0.20    1.60   1
  -1 -15  11    0.40    2.00   1
   1  15 -10    9.90    2.30   1
  -1 -15  10   16.00    3.10   1
   1  15  -9   31.10    2.80   1
  -1 -15   9   27.40    3.50   1
   1  15  -8   22.40    2.40   1
  -1 -15   8   24.20    1.10   1
   1  15  -7   15.50    1.90   1
  -1 -15   7   17.20    1.20   1
   1  15  -6    3.50    1.00   1
  -1 -15   6    3.10    0.80   1
   1  15  -5    4.20    1.00   1
  -1 -15   5    2.50    0.70   1
   1  15  -4    0.50    1.30   1
  -1 -15   4    0.50    0.60   1
   1  15  -3   68.70    5.10   1
  -1 -15   3   69.10    1.90   1
   1  15  -2  122.20    6.70   1
  -1 -15   2  118.60    2.90   1
   1  15  -1   22.10    2.40   1
  -1 -15   1   22.40    0.90   1
   1  15   0   13.70    1.90   1
  -1 -15   0   11.40    0.70   1
   1  15   1   22.20    2.20   1
  -1 -15  -1   18.30    0.90   1
   1  15   2    3.70    1.40   1
  -1 -15  -2    3.80    0.70   1
   1  15   3   44.10    4.70   1
  -1 -15  -3   52.50    1.70   1
   1  15   4   29.00    2.10   1
  -1 -15  -4   33.30    1.80   1
   1  15   5    2.40    0.70   1
  -1 -15  -5    2.00    0.70   1
   1  15   6   -1.40    0.70   1
  -1 -15  -6    1.20    0.80   1
   1  15   7   -0.20    0.70   1
  -1 -15  -7   -0.60    1.00   1
   1  15   8    2.90    1.40   1
  -1 -15  -8    1.70    0.90   1
   1  15   9   17.40    2.10   1
  -1 -15  -9   17.40    1.90   1
   1  15  10    2.40    1.70   1
  -1 -15 -10    4.40    1.40   1
   1  15  11   11.00    1.60   1
   1  15  12   -0.20    2.00   1
   1  15  13    0.80    2.10   1
   1  15  14    3.40    2.10   1
   1  16 -14    1.00    2.80   1
  -1 -16  14    5.00    3.60   1
   1  16 -13    5.90    2.10   1
  -1 -16  13   -0.60    3.10   1
   1  16 -12   -2.20    2.20   1
  -1 -16  12    1.10    2.60   1
   1  16 -11    0.60    2.10   1
  -1 -16  11   -2.70    2.60   1
   1  16 -10    7.50    2.00   1
  -1 -16  10    7.50    2.70   1
   1  16  -9    6.60    1.80   1
  -1 -16   9    9.30    2.60   1
   1  16  -8    1.60    1.40   1
  -1 -16   8    2.10    0.80   1
   1  16  -7   69.50    4.00   1
  -1 -16   7   68.00    2.10   1
   1  16  -6   14.30    1.20   1
  -1 -16   6   15.30    1.00   1
   1  16  -5    2.80    1.30   1
  -1 -16   5    2.20    0.80   1
   1  16  -4    9.20    1.70   1
  -1 -16   4    8.90    0.70   1
   1  16  -3  117.40    6.20   1
  -1 -16   3  117.00    2.90   1
   1  16  -2    2.90    1.50   1
  -1 -16   2    2.50    0.60   1
   1  16  -1    4.70    1.50   1
  -1 -16   1    3.50    0.60   1
   1  16   0    4.50    1.70   1
  -1 -16   0    3.70    0.60   1
  -1 -16  -1   10.20    0.70   1
   1  16   2    4.20    1.40   1
  -1 -16  -2    1.90    0.60   1
   1  16   3   -1.90    1.30   1
  -1 -16  -3    0.10    0.60   1
   1  16   4   68.50    4.70   1
  -1 -16  -4   63.10    2.00   1
   1  16   5   59.80    2.40   1
  -1 -16  -5   58.90    2.20   1
   1  16   6    0.40    0.70   1
  -1 -16  -6    0.20    0.70   1
   1  16   7    8.80    1.80   1
  -1 -16  -7   10.30    1.00   1
   1  16   8   13.20    2.10   1
  -1 -16  -8   13.30    1.10   1
   1  16   9   19.10    2.40   1
  -1 -16  -9   24.30    2.20   1
   1  16  10    0.10    1.50   1
   1  16  11    1.10    2.00   1
   1  16  12    0.20    2.20   1
   1  16  13   -6.30    2.00   1
   1  16  14    0.50    2.20   1
   1  17 -14    6.80    3.00   1
  -1 -17  14    0.10    3.10   1
   1  17 -13    9.70    2.80   1
  -1 -17  13   14.10    3.80   1
   1  17 -12    3.30    2.30   1
  -1 -17  12   -2.20    3.30   1
   1  17 -11   -1.10    2.10   1
  -1 -17  11    6.30    3.30   1
   1  17 -10    1.00    2.00   1
  -1 -17  10    2.00    2.50   1
   1  17  -9    2.30    1.80   1
  -1 -17   9    3.10    2.50   1
   1  17  -8    0.20    1.60   1
  -1 -17   8    0.70    0.80   1
   1  17  -7   27.00    2.40   1
  -1 -17   7   25.30    1.40   1
   1  17  -6   59.90    3.50   1
  -1 -17   6   60.30    2.20   1
   1  17  -5    0.00    1.00   1
  -1 -17   5    0.20    0.90   1
   1  17  -4    7.00    1.80   1
  -1 -17   4   11.10    0.90   1
   1  17  -3  103.70    7.20   1
  -1 -17   3  101.60    2.80   1
   1  17  -2    1.30    1.70   1
  -1 -17   2    0.70    0.60   1
   1  17  -1   53.60    4.20   1
  -1 -17   1   54.60    1.80   1
   1  17   0    0.00    1.50   1
  -1 -17   0    0.00    0.60   1
  -1 -17  -1   -0.30    0.60   1
   1  17   2   39.90    3.70   1
  -1 -17  -2   39.00    1.50   1
   1  17   3    3.90    1.90   1
  -1 -17  -3    2.30    0.70   1
   1  17   4  126.00    5.90   1
  -1 -17  -4  128.60    3.60   1
   1  17   5    0.20    0.50   1
  -1 -17  -5    0.80    0.80   1
   1  17   6    1.70    1.50   1
  -1 -17  -6    1.90    0.80   1
   1  17   7    1.30    1.50   1
  -1 -17  -7    1.20    0.80   1
   1  17   8   15.00    2.20   1
  -1 -17  -8   19.70    2.30   1
   1  17   9    8.40    2.10   1
  -1 -17  -9    9.20    1.80   1
   1  17  10    0.80    1.90   1
  -1 -17 -10   -1.20    0.80   1
   1  17  11    4.20    2.40   1
   1  17  12   -0.20    2.30   1
   1  17  13    1.50    2.10   1
   1  18 -13    7.30    2.70   1
  -1 -18  13    5.90    3.40   1
   1  18 -12   -2.80    2.10   1
  -1 -18  12    0.40    3.10   1
   1  18 -11    0.60    2.40   1
  -1 -18  11    2.20    2.80   1
   1  18 -10    5.60    2.20   1
  -1 -18  10    8.30    2.90   1
   1  18  -9    7.30    1.90   1
  -1 -18   9    3.70    2.90   1
   1  18  -8    3.10    1.70   1
  -1 -18   8    1.60    0.80   1
   1  18  -7   -0.90    1.40   1
  -1 -18   7    1.80    0.70   1
   1  18  -6   11.00    1.30   1
  -1 -18   6   10.40    1.10   1
   1  18  -5   -1.20    1.10   1
  -1 -18   5    0.30    0.90   1
   1  18  -4   10.20    1.50   1
  -1 -18   4   11.60    1.00   1
   1  18  -3   27.20    3.30   1
  -1 -18   3   27.50    1.30   1
   1  18  -2   20.70    2.50   1
  -1 -18   2   20.60    1.10   1
   1  18  -1    6.80    2.20   1
  -1 -18   1   11.70    0.90   1
   1  18   0    0.40    1.70   1
  -1 -18   0    1.50    0.70   1
   1  18   1    4.20    2.00   1
  -1 -18  -1    6.70    0.80   1
   1  18   2    0.30    1.40   1
  -1 -18  -2   -0.70    0.60   1
   1  18   3    3.20    2.00   1
  -1 -18  -3    3.60    0.90   1
   1  18   4    2.20    1.80   1
  -1 -18  -4    0.80    0.80   1
   1  18   5   22.00    2.60   1
  -1 -18  -5   21.20    1.30   1
   1  18   6    9.10    1.80   1
  -1 -18  -6    7.70    1.00   1
   1  18   7    1.10    1.40   1
  -1 -18  -7    2.70    1.00   1
   1  18   8    7.60    1.90   1
  -1 -18  -8    6.40    1.10   1
   1  18   9    5.70    1.80   1
  -1 -18  -9    2.10    1.00   1
   1  18  10   -1.00    1.70   1
   1  18  11   14.00    2.60   1
   1  18  12    4.00    2.20   1
   1  18  13    1.50    2.40   1
   1  19 -12    3.00    3.20   1
  -1 -19  12    5.80    2.90   1
   1  19 -11    1.20    2.80   1
  -1 -19  11    1.30    3.20   1
   1  19 -10    5.60    2.20   1
  -1 -19  10    3.50    2.80   1
   1  19  -9    0.80    1.90   1
  -1 -19   9    1.60    2.20   1
   1  19  -8    1.40    1.70   1
  -1 -19   8    1.10    0.90   1
   1  19  -7    4.60    2.20   1
  -1 -19   7    5.00    0.90   1
   1  19  -6   -0.10    1.70   1
  -1 -19   6    2.40    0.80   1
   1  19  -5   -0.80    1.60   1
  -1 -19   5   -1.00    0.80   1
   1  19  -4   40.20    3.00   1
  -1 -19   4   40.10    1.90   1
   1  19  -3   32.50    2.60   1
  -1 -19   3   33.60    1.60   1
   1  19  -2    6.40    1.30   1
  -1 -19   2    6.20    0.90   1
   1  19  -1    1.10    1.00   1
  -1 -19   1    0.80    0.70   1
   1  19   0    3.30    1.90   1
  -1 -19   0    4.50    0.80   1
   1  19   1    3.70    1.90   1
  -1 -19  -1    2.00    0.70   1
   1  19   2   -0.10    1.60   1
  -1 -19  -2   -0.30    0.80   1
   1  19   3    6.50    0.70   1
  -1 -19  -3    5.60    1.00   1
   1  19   4   71.90    5.60   1
  -1 -19  -4   73.70    2.70   1
   1  19   5    4.80    1.90   1
  -1 -19  -5    4.50    1.00   1
   1  19   6    3.40    1.70   1
  -1 -19  -6    2.70    1.10   1
   1  19   7    9.30    2.10   1
  -1 -19  -7   14.30    2.30   1
   1  19   8   22.80    2.70   1
  -1 -19  -8   20.50    2.20   1
   1  19   9   23.30    2.90   1
   1  19  10    0.00    2.20   1
   1  19  11   -0.80    2.40   1
   1  19  12    1.80    2.00   1
   1  20 -12    4.00    2.70   1
  -1 -20  12    2.00    3.80   1
   1  20 -11    2.70    3.20   1
  -1 -20  11    4.70    3.70   1
   1  20 -10    0.80    3.10   1
  -1 -20  10   -2.30    2.30   1
   1  20  -9   -0.20    2.80   1
  -1 -20   9   -1.40    2.70   1
   1  20  -8    2.90    1.60   1
  -1 -20   8    1.40    1.20   1
   1  20  -7   -0.40    2.20   1
  -1 -20   7    3.70    1.30   1
   1  20  -6   -1.90    1.40   1
  -1 -20   6    1.10    0.80   1
   1  20  -5   -2.60    1.80   1
  -1 -20   5   -0.40    0.80   1
   1  20  -4   16.00    1.90   1
  -1 -20   4   18.90    1.20   1
   1  20  -3   55.70    3.60   1
  -1 -20   3   55.30    2.30   1
   1  20  -2   45.00    3.20   1
  -1 -20   2   47.80    1.90   1
   1  20  -1    3.00    1.10   1
  -1 -20   1    4.40    0.90   1
   1  20   0   -0.60    0.90   1
  -1 -20   0    0.30    0.70   1
   1  20   1    0.90    0.90   1
  -1 -20  -1    1.50    0.80   1
   1  20   2    0.50    0.80   1
  -1 -20  -2    0.50    0.90   1
   1  20   3    2.70    1.70   1
  -1 -20  -3    0.60    0.90   1
   1  20   4   18.90    2.30   1
  -1 -20  -4   19.40    1.50   1
   1  20   5   39.80    3.20   1
  -1 -20  -5   44.50    2.30   1
   1  20   6    0.20    1.50   1
  -1 -20  -6    1.00    0.90   1
   1  20   7    1.40    1.90   1
  -1 -20  -7    2.30    1.10   1
   1  20   8   -1.20    1.60   1
  -1 -20  -8   -0.80    1.10   1
   1  20   9    4.40    2.10   1
   1  20  10    0.10    1.90   1
   1  20  11   -1.70    1.90   1
   1  20  12    2.90    2.90   1
   1  21 -11    3.90    3.70   1
  -1 -21  11    0.00    3.50   1
   1  21 -10   -6.60    3.60   1
  -1 -21  10   -3.30    3.20   1
   1  21  -9    1.90    2.70   1
  -1 -21   9    5.20    3.10   1
   1  21  -8   11.50    3.30   1
  -1 -21   8   13.90    3.40   1
   1  21  -7    3.50    2.60   1
  -1 -21   7    1.70    1.20   1
   1  21  -6   -2.90    2.20   1
  -1 -21   6    1.60    1.20   1
   1  21  -5    2.60    2.20   1
  -1 -21   5   11.10    1.20   1
   1  21  -4   -0.60    1.90   1
  -1 -21   4   -0.10    1.00   1
   1  21  -3   11.10    1.70   1
  -1 -21   3   12.60    1.20   1
   1  21  -2    6.30    1.40   1
  -1 -21   2    7.40    1.00   1
   1  21  -1    1.00    1.10   1
  -1 -21   1    0.60    1.00   1
   1  21   0    4.50    1.10   1
  -1 -21   0    1.60    1.10   1
   1  21   1    1.10    1.00   1
  -1 -21  -1    3.80    1.20   1
   1  21   2    0.90    0.60   1
  -1 -21  -2    0.80    1.10   1
   1  21   3   23.30    2.60   1
  -1 -21  -3   25.20    2.10   1
   1  21   4    2.70    1.90   1
  -1 -21  -4   -0.10    1.20   1
   1  21   5   23.60    2.80   1
  -1 -21  -5   21.60    1.80   1
   1  21   6   15.80    2.60   1
  -1 -21  -6   15.30    1.60   1
   1  21   7    0.30    1.70   1
  -1 -21  -7    1.50    1.40   1
   1  21   8   -4.70    2.10   1
   1  21   9    0.40    2.30   1
   1  21  10    1.00    2.30   1
   1  21  11   -4.70    2.40   1
   1  22 -10   -0.50    3.10   1
  -1 -22  10   -1.40    3.50   1
   1  22  -9    5.50    3.60   1
  -1 -22   9    4.10    2.80   1
   1  22  -8    6.70    3.40   1
  -1 -22   8    3.60    3.10   1
   1  22  -7    4.60    2.90   1
  -1 -22   7    0.10    1.40   1
   1  22  -6    4.50    2.90   1
  -1 -22   6    0.40    1.30   1
   1  22  -5    2.50    2.30   1
  -1 -22   5    1.10    1.50   1
   1  22  -4    1.20    2.30   1
  -1 -22   4   -0.80    1.00   1
   1  22  -3    6.80    1.70   1
  -1 -22   3    6.40    1.70   1
   1  22  -2    0.90    1.40   1
  -1 -22   2    5.00    2.00   1
   1  22  -1   -0.10    1.30   1
  -1 -22   1    2.00    2.20   1
   1  22   0   -0.30    1.10   1
  -1 -22   0    0.30    1.50   1
   1  22   1   -0.40    2.00   1
  -1 -22  -1    0.80    1.50   1
   1  22   2   -0.20    2.20   1
  -1 -22  -2    1.00    1.30   1
   1  22   3    5.90    2.40   1
  -1 -22  -3    3.00    1.80   1
   1  22   4    6.40    2.10   1
  -1 -22  -4    7.90    2.10   1
   1  22   5    1.00    1.80   1
  -1 -22  -5    1.20    1.70   1
   1  22   6    1.90    2.10   1
  -1 -22  -6    0.60    1.60   1
   1  22   7    5.20    2.40   1
  -1 -22  -7   -0.50    1.40   1
   1  22   8   -3.00    2.30   1
  -1 -22  -8    2.00    1.40   1
   1  22   9   -0.60    2.00   1
   1  22  10    0.40    2.60   1
   1  23  -9   -3.10    3.50   1
  -1 -23   9    7.50    3.70   1
   1  23  -8    4.90    3.20   1
  -1 -23   8   -0.60    3.20   1
   1  23  -7    6.50    2.90   1
  -1 -23   7    5.50    3.30   1
   1  23  -6    4.20    2.80   1
  -1 -23   6    2.60    1.60   1
   1  23  -5   -1.10    2.60   1
  -1 -23   5    1.00    1.50   1
   1  23  -4   -0.40    2.30   1
  -1 -23   4    2.30    1.60   1
   1  23  -3   10.10    2.40   1
  -1 -23   3   10.80    1.90   1
   1  23  -2    8.40    1.60   1
  -1 -23   2    9.20    1.80   1
   1  23  -1   -0.80    2.40   1
  -1 -23   1    0.40    1.70   1
   1  23   0   -3.30    2.20   1
  -1 -23   0   -1.50    2.00   1
   1  23   1    4.90    2.40   1
  -1 -23  -1    1.60    2.10   1
   1  23   2    3.80    2.50   1
  -1 -23  -2    6.20    1.80   1
   1  23   3    2.10    2.40   1
  -1 -23  -3   -0.10    1.90   1
   1  23   4    7.60    2.40   1
  -1 -23  -4    4.70    1.80   1
   1  23   5    2.80    2.30   1
  -1 -23  -5    5.50    1.90   1
   1  23   6   -3.70    2.00   1
  -1 -23  -6   -0.40    1.60   1
   1  23   7   -0.50    2.30   1
  -1 -23  -7    0.90    1.40   1
   1  23   8    4.00    2.60   1
   1  23   9    0.90    2.70   1
   1  24  -8    6.60    3.00   1
  -1 -24   8    4.30    3.00   1
   1  24  -7    2.20    2.70   1
  -1 -24   7   -4.10    2.40   1
   1  24  -6    1.20    2.50   1
  -1 -24   6    4.90    3.10   1
   1  24  -5    2.20    2.30   1
  -1 -24   5    1.30    1.40   1
  -1 -24   4    1.60    1.60   1
  -1 -24   3   -0.70    1.60   1
  -1 -24   2   14.50    2.20   1
   1  24  -1   10.10    2.80   1
  -1 -24   1    9.40    2.00   1
   1  24   0    0.60    2.70   1
  -1 -24   0   -0.10    2.30   1
   1  24   1    3.90    2.70   1
  -1 -24  -1    1.40    2.30   1
   1  24   2    3.40    2.70   1
  -1 -24  -2    3.10    2.30   1
   1  24   3    4.50    2.80   1
   1  24   4    8.30    3.20   1
  -1 -24  -4    9.00    2.30   1
   1  24   5    2.10    2.40   1
  -1 -24  -5    1.20    1.70   1
   1  24   6   -1.00    2.50   1
  -1 -24  -6    0.90    1.40   1
   1  24   7    3.10    2.70   1
   1  24   8    0.80    2.90   1
  -1 -25   6    3.00    2.80   1
  -1 -25   5   -1.50    1.60   1
  -1 -25   4    2.10    1.60   1
  -1 -25   3   -0.40    1.60   1
  -1 -25   2   12.00    2.10   1
  -1 -25   1    2.10    1.80   1
   1  25   0    1.50    2.20   1
  -1 -25   0    1.40    1.60   1
   1  25   1    6.20    3.30   1
  -1 -25  -1    0.80    1.50   1
   1  25   2    5.80    3.10   1
  -1 -25  -2    4.30    2.40   1
   1  25   3    0.90    3.00   1
  -1 -25  -3   -0.70    2.20   1
   1  25   4    5.20    3.00   1
  -1 -25  -4    1.30    1.70   1
   1  25   5    4.60    3.60   1
  -1 -25  -5    1.80    1.90   1
   1  25   6   12.70    3.10   1
  -1 -25  -6    7.30    2.30   1
  -1 -26   4    1.90    1.80   1
  -1 -26   3    9.30    2.20   1
  -1 -26   2    3.60    1.80   1
  -1 -26   1    3.70    2.00   1
  -1 -26   0    1.40    1.80   1
  -1 -26  -1   -0.20    1.90   1
   1  26   2   -3.20    3.00   1
  -1 -26  -2   -1.50    1.50   1
   1  26   3    5.50    3.60   1
  -1 -26  -3    6.40    2.10   1
  -1 -26  -4    1.00    1.60   1
   2   0 -16    5.00    3.30   1
   2   0 -15   -2.90    3.90   1
   2   0 -14   -0.40    3.80   1
   2   0 -13   -0.60    3.00   1
   2   0 -12    7.00    1.20   1
   2   0 -11   -0.90    1.20   1
   2   0 -10  212.30    8.30   1
   2   0  -9   -0.10    1.00   1
   2   0  -8    8.10    1.30   1
   2   0  -7    0.20    0.90   1
   2   0  -6    8.80    1.10   1
   2   0  -5    0.70    1.20   1
   2   0  -4   29.10    1.80   1
   2   0  -3   -1.60    0.90   1
   2   0  -2   93.80    3.50   1
   2   0  -1   -1.20    0.60   1
   2   0   0   69.00    2.40   1
   2   0   1    0.30    0.60   1
   2   0   2   70.50    2.10   1
   2   0   3   -1.20    0.60   1
   2   0   4    2.30    0.60   1
   2   0   5    0.10    0.70   1
   2   0   6   75.40    3.30   1
   2   0   7   -0.70    0.70   1
   2   0   8   30.80    1.50   1
   2   0   9    0.10    0.80   1
   2   0  10    2.00    1.10   1
   2   0  11   -0.50    1.70   1
   2   0  12   44.90    3.00   1
   2   0  13    0.00    1.20   1
   2   0  14   17.60    2.20   1
   2   0  15   -2.20    1.50   1
   2   0  16   -0.60    5.60   1
   2   1 -17   11.10    5.20   1
  -2  -1  17    1.50    3.60   1
   2   1 -16   20.10    3.40   1
  -2  -1  16   21.30    3.50   1
   2   1 -15    4.20    3.10   1
  -2  -1  15   -1.00    2.30   1
   2   1 -13    1.70    1.40   1
  -2  -1  13    0.00    1.40   1
   2   1 -12   14.70    1.70   1
  -2  -1  12   12.10    2.20   1
   2   1 -11   21.70    1.50   1
  -2  -1  11   20.40    1.60   1
   2   1 -10   22.00    1.80   1
  -2  -1  10   16.60    1.90   1
   2   1  -9   14.00    1.30   1
  -2  -1   9   12.50    1.40   1
   2   1  -8   18.70    1.30   1
  -2  -1   8   19.80    1.70   1
   2   1  -7   12.20    1.20   1
  -2  -1   7   13.60    1.20   1
   2   1  -6  194.10    6.00   1
  -2  -1   6  193.70    6.00   1
   2   1  -5  200.50    5.60   1
  -2  -1   5  200.70    6.20   1
   2   1  -4   18.00    0.90   1
  -2  -1   4   15.40    1.00   1
   2   1  -3   58.40    1.80   1
  -2  -1   3   59.70    2.20   1
   2   1  -2   29.10    1.20   1
  -2  -1   2   30.60    1.30   1
   2   1  -1   43.70    1.50   1
  -2  -1   1   45.70    1.80   1
   2   1   0    0.50    0.70   1
  -2  -1   0    0.10    0.50   1
   2   1   1  257.50    7.20   1
  -2  -1  -1  253.50    6.10   1
   2   1   2   28.70    1.20   1
  -2  -1  -2   29.70    1.60   1
   2   1   3    0.00    0.80   1
  -2  -1  -3    1.00    0.60   1
   2   1   4   22.20    1.30   1
  -2  -1  -4   21.90    1.20   1
   2   1   5   20.80    1.40   1
  -2  -1  -5   22.50    1.20   1
   2   1   6    4.50    1.20   1
  -2  -1  -6    3.10    0.80   1
   2   1   7    0.40    0.70   1
  -2  -1  -7    1.30    0.80   1
   2   1   8   12.10    1.30   1
  -2  -1  -8   12.80    1.00   1
   2   1   9   43.10    1.90   1
  -2  -1  -9   42.60    2.30   1
   2   1  10    6.30    0.90   1
  -2  -1 -10    7.30    1.00   1
   2   1  11   12.40    1.20   1
  -2  -1 -11   15.10    3.20   1
   2   1  12   13.60    1.70   1
  -2  -1 -12   13.30    1.70   1
   2   1  13   31.80    2.40   1
  -2  -1 -13   28.10    2.50   1
   2   1  14   -1.90    1.50   1
  -2  -1 -14    0.50    1.50   1
   2   1  15    0.70    1.70   1
  -2  -1 -15    1.70    1.30   1
   2   1  16    0.80    1.70   1
  -2  -1 -16    9.40    4.90   1
   2   2 -17    6.20    4.90   1
  -2  -2  17    0.00    2.80   1
   2   2 -16   -3.20    2.60   1
  -2  -2  16    2.50    3.00   1
   2   2 -15   -0.20    2.60   1
  -2  -2  15    2.90    3.30   1
   2   2 -14   -2.70    4.00   1
  -2  -2  14   -0.60    1.80   1
   2   2 -13    7.10    3.10   1
  -2  -2  13    2.20    1.20   1
   2   2 -12    0.20    1.10   1
  -2  -2  12    1.30    1.40   1
   2   2 -11   16.90    1.70   1
  -2  -2  11   16.60    1.90   1
  -2  -2  10   21.10    1.20   1
   2   2  -9  240.70    7.70   1
  -2  -2   9  222.80    8.40   1
   2   2  -8   33.50    1.80   1
  -2  -2   8   29.50    1.60   1
   2   2  -7    0.70    0.80   1
  -2  -2   7    1.30    0.70   1
   2   2  -6    9.40    1.20   1
  -2  -2   6    8.60    1.40   1
   2   2  -5    0.50    0.80   1
  -2  -2   5   -0.50    0.80   1
   2   2  -4   42.90    1.70   1
  -2  -2   4   43.70    2.20   1
   2   2  -3   -0.40    0.70   1
  -2  -2   3   -0.20    0.70   1
   2   2  -2   70.50    2.00   1
  -2  -2   2   69.00    2.50   1
   2   2  -1  105.70    2.80   1
  -2  -2   1  107.10    2.90   1
   2   2   0  432.20   13.90   1
  -2  -2   0  434.80    8.90   1
   2   2   1  341.60    9.30   1
  -2  -2  -1  331.40    6.90   1
   2   2   2  390.30    8.30   1
  -2  -2  -2  395.20    8.40   1
   2   2   3    7.30    0.80   1
  -2  -2  -3    9.80    0.80   1
   2   2   4   11.00    1.10   1
  -2  -2  -4    9.80    1.00   1
   2   2   5  135.60    5.90   1
  -2  -2  -5  132.10    4.10   1
   2   2   6    2.10    0.80   1
  -2  -2  -6    2.80    0.60   1
   2   2   7    1.90    1.10   1
  -2  -2  -7    1.20    0.80   1
   2   2   8   11.00    1.00   1
  -2  -2  -8   13.80    1.10   1
   2   2   9    3.10    0.80   1
  -2  -2  -9    2.70    0.90   1
   2   2  10    0.70    0.90   1
  -2  -2 -10    0.80    0.90   1
   2   2  11   14.40    1.60   1
  -2  -2 -11   12.70    1.70   1
  -2  -2 -12    8.30    1.50   1
   2   2  13   22.30    2.20   1
  -2  -2 -13   20.20    2.00   1
   2   2  14    2.60    1.90   1
  -2  -2 -14   -0.30    1.40   1
   2   2  15   11.10    2.10   1
  -2  -2 -15   11.30    1.90   1
   2   2  16    2.60    1.80   1
  -2  -2 -16    2.30    4.60   1
  -2  -3  17   10.70    3.40   1
   2   3 -16    0.10    2.60   1
  -2  -3  16    9.30    3.50   1
   2   3 -15    4.30    2.80   1
  -2  -3  15   10.70    3.40   1
   2   3 -14    0.90    3.80   1
  -2  -3  14   -1.80    1.60   1
  -2  -3  13    1.60    1.20   1
   2   3 -12    7.90    1.10   1
  -2  -3  12    4.80    1.50   1
   2   3 -11    0.80    1.20   1
  -2  -3  11    0.70    1.50   1
  -2  -3  10   55.40    2.20   1
   2   3  -9   21.60    2.40   1
  -2  -3   9   26.70    1.50   1
   2   3  -8    1.30    0.80   1
  -2  -3   8    3.20    0.80   1
   2   3  -7    0.20    0.70   1
  -2  -3   7    0.70    0.70   1
   2   3  -6    1.20    0.90   1
  -2  -3   6    0.20    0.70   1
   2   3  -5   19.00    1.20   1
  -2  -3   5   20.40    1.30   1
   2   3  -4   -0.50    0.60   1
  -2  -3   4    1.10    0.70   1
   2   3  -3   76.00    2.60   1
  -2  -3   3   74.80    4.00   1
   2   3  -2  109.70    3.50   1
  -2  -3   2  111.50    3.00   1
   2   3  -1    3.70    0.80   1
  -2  -3   1    3.30    0.70   1
   2   3   0   24.70    1.30   1
  -2  -3   0   26.80    1.30   1
   2   3   1  418.80    9.60   1
  -2  -3  -1  408.60   10.40   1
   2   3   2  453.80   12.70   1
  -2  -3  -2  448.80    9.00   1
   2   3   3   34.90    1.80   1
  -2  -3  -3   39.90    1.40   1
   2   3   4    3.20    1.10   1
  -2  -3  -4    1.20    0.70   1
   2   3   5    4.00    1.00   1
  -2  -3  -5    3.00    0.80   1
   2   3   6   27.00    1.80   1
  -2  -3  -6   29.60    1.30   1
   2   3   7   14.20    1.20   1
  -2  -3  -7   14.00    1.20   1
   2   3   8   43.00    2.00   1
  -2  -3  -8   41.80    1.80   1
   2   3   9   13.70    1.30   1
  -2  -3  -9   13.60    1.10   1
   2   3  10   11.30    1.20   1
  -2  -3 -10    9.00    1.00   1
   2   3  11    2.90    1.20   1
  -2  -3 -11    5.60    1.10   1
   2   3  12    1.70    2.60   1
  -2  -3 -12    3.90    1.20   1
   2   3  13    7.80    2.10   1
  -2  -3 -13   10.40    1.40   1
   2   3  14    0.60    1.50   1
  -2  -3 -14   -1.40    1.30   1
   2   3  15   -1.00    1.60   1
  -2  -3 -15    0.30    1.40   1
   2   3  16    0.80    2.10   1
  -2  -3 -16   -1.10    5.50   1
   2   4 -16   -0.10    2.60   1
  -2  -4  16    2.00    3.10   1
   2   4 -15   -1.00    2.50   1
  -2  -4  15   -2.30    2.40   1
  -2  -4  14   -1.90    1.80   1
   2   4 -13    5.80    3.40   1
  -2  -4  13    2.10    1.50   1
   2   4 -12    0.10    0.70   1
  -2  -4  12   -1.00    1.30   1
   2   4 -11   10.80    1.30   1
  -2  -4  11    8.30    1.60   1
   2   4 -10   92.00    6.70   1
  -2  -4  10   89.70    3.30   1
   2   4  -9    8.10    1.70   1
  -2  -4   9    7.60    0.90   1
   2   4  -8    2.40    0.90   1
  -2  -4   8    2.80    0.70   1
   2   4  -7   -0.60    0.80   1
  -2  -4   7    2.00    1.20   1
   2   4  -6   20.40    1.60   1
  -2  -4   6   19.20    1.50   1
   2   4  -5    0.30    0.70   1
  -2  -4   5    0.90    0.90   1
   2   4  -4   30.70    1.20   1
  -2  -4   4   33.50    1.80   1
   2   4  -3   72.30    2.60   1
  -2  -4   3   71.20    2.50   1
   2   4  -2    3.10    0.60   1
  -2  -4   2    3.50    0.70   1
   2   4  -1   31.80    1.30   1
  -2  -4   1   34.50    1.50   1
   2   4   0   74.50    2.90   1
  -2  -4   0   80.80    2.30   1
   2   4   1    8.80    0.90   1
  -2  -4  -1   11.30    0.90   1
   2   4   2   78.60    3.80   1
  -2  -4  -2   87.10    2.60   1
   2   4   3  112.50    5.00   1
  -2  -4  -3  117.50    3.20   1
   2   4   4   16.50    1.30   1
  -2  -4  -4   18.40    1.10   1
   2   4   5    2.50    1.10   1
  -2  -4  -5    2.90    0.80   1
   2   4   6    1.60    0.80   1
  -2  -4  -6    1.90    0.70   1
   2   4   7    4.80    0.90   1
  -2  -4  -7    3.90    0.60   1
   2   4   8    0.40    0.80   1
  -2  -4  -8   -1.20    0.70   1
   2   4   9   30.10    1.50   1
  -2  -4  -9   27.80    1.70   1
   2   4  10    0.10    1.20   1
  -2  -4 -10    1.20    0.80   1
   2   4  11    8.10    1.10   1
  -2  -4 -11    6.50    1.20   1
   2   4  12   18.00    3.20   1
  -2  -4 -12   22.00    2.00   1
   2   4  13    6.20    2.20   1
  -2  -4 -13    5.60    1.20   1
   2   4  14   -0.30    1.70   1
  -2  -4 -14   -1.30    1.30   1
   2   4  15    0.80    1.90   1
  -2  -4 -15   -4.00    4.90   1
   2   4  16    0.90    2.00   1
  -2  -4 -16   -0.30    4.10   1
   2   5 -16    5.80    2.70   1
  -2  -5  16   -1.60    3.10   1
   2   5 -15    2.60    3.10   1
  -2  -5  15   -0.30    2.10   1
   2   5 -14    0.20    3.80   1
  -2  -5  14    0.60    1.70   1
   2   5 -13    4.60    3.40   1
  -2  -5  13   -1.40    1.60   1
   2   5 -12    6.50    0.70   1
  -2  -5  12    6.70    1.60   1
   2   5 -11    7.30    0.90   1
  -2  -5  11   13.00    1.70   1
   2   5 -10   11.30    1.30   1
  -2  -5  10   15.70    1.10   1
   2   5  -9    8.30    1.20   1
  -2  -5   9    5.60    0.80   1
   2   5  -8    9.00    1.40   1
  -2  -5   8    8.00    0.90   1
   2   5  -7   -0.20    0.90   1
  -2  -5   7    0.90    0.80   1
   2   5  -6   27.00    1.60   1
  -2  -5   6   26.20    2.80   1
   2   5  -5  197.90    7.70   1
  -2  -5   5  188.60   10.20   1
   2   5  -4  208.80    4.60   1
  -2  -5   4  208.10    7.00   1
   2   5  -3   27.30    1.10   1
  -2  -5   3   29.00    2.40   1
   2   5  -2   73.10    2.20   1
  -2  -5   2   75.40    3.20   1
   2   5  -1    3.70    0.50   1
  -2  -5   1    3.60    0.80   1
   2   5   0  111.90    3.90   1
  -2  -5   0  110.90    3.00   1
   2   5   1   66.60    2.80   1
  -2  -5  -1   72.20    1.80   1
   2   5   2  273.50    7.70   1
  -2  -5  -2  270.10    6.20   1
   2   5   3  215.80    6.60   1
  -2  -5  -3  222.10    4.90   1
   2   5   4  139.00    5.20   1
  -2  -5  -4  143.30    4.10   1
   2   5   5   13.20    1.20   1
  -2  -5  -5   12.60    1.00   1
   2   5   6    7.30    1.00   1
  -2  -5  -6    8.70    0.70   1
   2   5   7   11.40    1.30   1
  -2  -5  -7    9.80    0.90   1
   2   5   8    6.30    0.90   1
  -2  -5  -8    7.60    0.80   1
   2   5   9    3.60    0.90   1
  -2  -5  -9    1.60    0.80   1
   2   5  10   12.20    1.60   1
  -2  -5 -10    9.30    1.30   1
   2   5  11   44.00    2.10   1
  -2  -5 -11   47.20    3.10   1
   2   5  12   12.20    2.90   1
  -2  -5 -12   14.00    1.50   1
   2   5  13    0.70    1.30   1
  -2  -5 -13    1.10    1.10   1
   2   5  14    0.70    1.80   1
  -2  -5 -14    2.00    1.50   1
   2   5  15   -1.80    2.20   1
  -2  -5 -15    7.20    3.90   1
   2   5  16   -1.80    2.30   1
  -2  -5 -16    0.00    4.30   1
   2   6 -16   -0.50    2.20   1
  -2  -6  16   -1.00    3.00   1
   2   6 -15    2.00    2.60   1
  -2  -6  15    2.90    1.90   1
   2   6 -14    0.40    1.90   1
  -2  -6  14    1.00    1.80   1
  -2  -6  13   -0.30    1.40   1
   2   6 -12    4.80    3.20   1
  -2  -6  12    3.20    1.80   1
   2   6 -11    8.80    0.80   1
  -2  -6  11    9.30    1.50   1
   2   6 -10    0.80    1.00   1
  -2  -6  10    0.10    0.60   1
   2   6  -9    6.00    1.10   1
  -2  -6   9    7.20    0.80   1
   2   6  -8    3.20    1.00   1
  -2  -6   8    3.20    0.70   1
   2   6  -7   79.80    4.40   1
  -2  -6   7   72.50    3.60   1
   2   6  -6    0.80    0.70   1
  -2  -6   6    2.20    0.80   1
   2   6  -5    1.40    0.70   1
  -2  -6   5    1.30    0.70   1
   2   6  -4   16.00    1.00   1
  -2  -6   4   15.70    1.10   1
   2   6  -3   40.10    1.50   1
  -2  -6   3   43.90    1.80   1
   2   6  -2    2.10    0.40   1
  -2  -6   2    1.00    0.90   1
   2   6  -1   60.50    3.30   1
  -2  -6   1   60.80    2.70   1
   2   6   0  117.50    4.00   1
  -2  -6   0  118.20    2.80   1
   2   6   1 1020.80   23.70   1
  -2  -6  -1  995.30   18.10   1
   2   6   2   36.80    2.20   1
  -2  -6  -2   37.20    1.30   1
   2   6   3   64.80    3.40   1
  -2  -6  -3   64.60    2.10   1
   2   6   4   79.90    4.10   1
  -2  -6  -4   76.00    3.00   1
   2   6   5   53.10    2.60   1
  -2  -6  -5   52.30    1.80   1
   2   6   6   23.10    1.70   1
  -2  -6  -6   25.10    1.20   1
   2   6   7    2.20    0.90   1
  -2  -6  -7    3.00    0.60   1
   2   6   8    0.70    0.70   1
  -2  -6  -8    0.90    0.70   1
   2   6   9    0.40    0.90   1
  -2  -6  -9    0.80    0.70   1
   2   6  10   83.60    3.20   1
  -2  -6 -10   78.50    3.40   1
   2   6  11   22.30    1.60   1
  -2  -6 -11   25.10    1.80   1
   2   6  12    0.40    1.30   1
  -2  -6 -12    2.00    1.10   1
   2   6  13    2.10    3.60   1
  -2  -6 -13    3.00    1.30   1
   2   6  14    0.40    1.90   1
  -2  -6 -14   -1.00    1.60   1
   2   6  15    0.20    1.90   1
  -2  -6 -15    3.00    4.10   1
   2   6  16    1.50    2.40   1
  -2  -6 -16    6.90    4.30   1
   2   7 -16   -2.10    2.10   1
  -2  -7  16   -1.90    3.10   1
   2   7 -15    1.00    2.40   1
  -2  -7  15    1.60    2.40   1
   2   7 -14    0.80    2.00   1
  -2  -7  14    5.30    1.90   1
   2   7 -13   16.30    4.00   1
  -2  -7  13   10.60    2.00   1
   2   7 -12    1.50    3.30   1
  -2  -7  12    1.30    1.60   1
   2   7 -11    4.50    0.50   1
  -2  -7  11    5.50    2.10   1
   2   7 -10   43.90    2.60   1
  -2  -7  10   42.30    1.90   1
   2   7  -9   24.50    1.90   1
  -2  -7   9   22.70    1.30   1
   2   7  -8    0.80    1.00   1
  -2  -7   8    1.40    1.10   1
   2   7  -7   11.10    1.40   1
  -2  -7   7   13.40    2.20   1
   2   7  -6   27.60    1.50   1
  -2  -7   6   30.50    2.00   1
   2   7  -5   81.40    3.40   1
  -2  -7   5   79.50    3.50   1
   2   7  -4    1.90    0.50   1
  -2  -7   4    2.40    1.00   1
   2   7  -3   44.60    2.00   1
  -2  -7   3   46.10    1.90   1
   2   7  -2   15.20    1.20   1
  -2  -7   2   15.00    1.40   1
   2   7  -1    0.70    0.80   1
  -2  -7   1   -0.40    0.60   1
   2   7   0   37.90    1.70   1
  -2  -7   0   38.70    1.60   1
   2   7   1    1.30    1.10   1
  -2  -7  -1    1.00    0.50   1
   2   7   2  553.20   25.80   1
  -2  -7  -2  534.30   10.50   1
   2   7   3   28.90    3.00   1
  -2  -7  -3   26.40    1.20   1
   2   7   4   42.60    2.60   1
  -2  -7  -4   44.90    1.50   1
   2   7   5    9.80    1.10   1
  -2  -7  -5   11.10    0.80   1
   2   7   6   29.50    2.90   1
  -2  -7  -6   28.10    1.10   1
   2   7   7   39.80    2.30   1
  -2  -7  -7   37.80    1.70   1
   2   7   8    8.10    0.70   1
  -2  -7  -8    6.50    0.80   1
   2   7   9    3.50    0.90   1
  -2  -7  -9    2.10    0.80   1
   2   7  10   26.60    1.60   1
  -2  -7 -10   23.60    1.90   1
   2   7  11    5.50    1.10   1
  -2  -7 -11    4.80    1.40   1
   2   7  12    5.00    1.60   1
  -2  -7 -12    5.00    1.30   1
   2   7  13    3.30    4.00   1
  -2  -7 -13    1.90    1.10   1
   2   7  14    4.40    2.20   1
  -2  -7 -14    2.60    1.50   1
   2   7  15    1.50    2.30   1
  -2  -7 -15    6.00    5.00   1
   2   7  16    0.60    2.40   1
  -2  -7 -16    6.10    5.50   1
   2   8 -16    0.00    2.20   1
  -2  -8  16   -1.90    2.90   1
   2   8 -15    0.80    2.60   1
  -2  -8  15   -0.80    1.80   1
   2   8 -14    3.30    2.10   1
  -2  -8  14    3.10    1.90   1
   2   8 -13    2.50    3.70   1
  -2  -8  13   -4.80    1.50   1
   2   8 -12    3.90    2.30   1
  -2  -8  12    7.90    2.60   1
   2   8 -11   18.00    2.50   1
  -2  -8  11   18.00    2.00   1
   2   8 -10    6.50    1.00   1
  -2  -8  10    6.00    0.70   1
   2   8  -9   15.00    1.20   1
  -2  -8   9   16.30    1.10   1
   2   8  -8    7.10    1.00   1
  -2  -8   8    4.60    0.70   1
   2   8  -7    9.40    0.90   1
  -2  -8   7   10.30    1.10   1
   2   8  -6   36.80    2.30   1
  -2  -8   6   41.70    2.00   1
   2   8  -5   38.10    1.60   1
  -2  -8   5   39.60    2.50   1
   2   8  -4    0.30    0.30   1
  -2  -8   4    0.30    1.00   1
   2   8  -3   19.10    1.40   1
  -2  -8   3   19.20    1.50   1
   2   8  -2    9.20    1.00   1
  -2  -8   2    9.50    0.90   1
   2   8  -1    2.90    0.70   1
  -2  -8   1    2.70    0.90   1
   2   8   0  219.30    8.80   1
  -2  -8   0  201.50    5.50   1
   2   8   1   44.40    3.00   1
  -2  -8  -1   48.80    1.70   1
   2   8   2   -2.00    1.10   1
  -2  -8  -2    1.80    0.50   1
   2   8   3    8.00    1.30   1
  -2  -8  -3    8.70    0.80   1
   2   8   4    3.20    0.90   1
  -2  -8  -4    3.90    0.60   1
   2   8   5   37.90    2.60   1
  -2  -8  -5   38.60    1.40   1
   2   8   6    4.70    1.20   1
  -2  -8  -6    7.00    0.70   1
   2   8   7    0.80    1.30   1
  -2  -8  -7   -0.40    0.70   1
   2   8   8   30.20    1.60   1
  -2  -8  -8   31.50    1.40   1
   2   8   9   18.70    1.00   1
  -2  -8  -9   18.40    1.30   1
   2   8  10    3.60    0.80   1
  -2  -8 -10    3.20    1.80   1
   2   8  11    7.20    1.20   1
  -2  -8 -11    6.40    1.30   1
   2   8  12   -2.10    1.20   1
  -2  -8 -12   -0.30    1.00   1
   2   8  13    2.90    1.90   1
  -2  -8 -13   -0.90    1.20   1
   2   8  14    4.30    2.20   1
  -2  -8 -14    7.90    4.60   1
   2   8  15   -1.00    2.60   1
  -2  -8 -15   -2.00    5.00   1
   2   8  16   -0.90    2.20   1
  -2  -8 -16    0.70    5.40   1
   2   9 -15    4.10    2.20   1
  -2  -9  15    2.10    2.10   1
   2   9 -14    2.40    2.20   1
  -2  -9  14    1.90    1.90   1
   2   9 -13    1.00    3.50   1
  -2  -9  13    0.40    1.70   1
   2   9 -12   25.00    2.90   1
  -2  -9  12   18.70    3.20   1
   2   9 -11    1.20    2.10   1
  -2  -9  11   -1.40    1.60   1
   2   9 -10   37.10    2.00   1
  -2  -9  10   32.60    1.50   1
   2   9  -9    3.10    0.80   1
  -2  -9   9    2.70    0.70   1
   2   9  -8   77.40    3.40   1
  -2  -9   8   83.80    3.90   1
   2   9  -7    3.20    0.90   1
  -2  -9   7    2.80    1.10   1
   2   9  -6   54.90    2.20   1
  -2  -9   6   55.70    2.20   1
   2   9  -5    1.40    0.60   1
  -2  -9   5    3.80    1.10   1
   2   9  -4  143.90    5.20   1
  -2  -9   4  142.10    6.20   1
   2   9  -3    2.90    0.80   1
  -2  -9   3    2.50    1.00   1
   2   9  -2   -0.20    0.70   1
  -2  -9   2    0.40    0.70   1
   2   9  -1    3.30    0.80   1
  -2  -9   1    4.10    0.80   1
   2   9   0    0.60    1.20   1
  -2  -9   0   -0.30    0.70   1
   2   9   1   26.90    1.70   1
  -2  -9  -1   29.50    0.90   1
   2   9   2    1.00    1.10   1
  -2  -9  -2    1.20    0.40   1
   2   9   3   62.00    3.50   1
  -2  -9  -3   63.30    1.90   1
   2   9   4    8.20    1.20   1
  -2  -9  -4    7.10    0.60   1
   2   9   5    4.10    1.00   1
  -2  -9  -5    2.80    0.60   1
   2   9   6    7.10    1.20   1
  -2  -9  -6    5.80    0.90   1
   2   9   7    7.10    1.30   1
  -2  -9  -7    6.10    0.90   1
   2   9   8   10.90    1.10   1
  -2  -9  -8   11.30    1.20   1
   2   9   9   16.70    1.00   1
  -2  -9  -9   14.10    1.40   1
   2   9  10   14.10    1.10   1
  -2  -9 -10   14.30    1.60   1
   2   9  11   12.70    1.60   1
  -2  -9 -11   10.30    1.50   1
   2   9  12   19.10    1.80   1
  -2  -9 -12   13.70    1.70   1
   2   9  13    3.40    1.90   1
  -2  -9 -13    2.30    1.40   1
   2   9  14   15.30    3.00   1
  -2  -9 -14   19.70    5.20   1
   2   9  15    0.80    2.30   1
  -2  -9 -15    0.00    4.70   1
   2  10 -15    0.80    2.10   1
  -2 -10  15   -7.90    3.30   1
   2  10 -14   -3.90    2.40   1
  -2 -10  14   -1.60    1.80   1
   2  10 -13   -3.00    2.60   1
  -2 -10  13   -0.10    1.60   1
   2  10 -12    4.40    2.50   1
  -2 -10  12    3.80    1.60   1
   2  10 -11    8.30    3.20   1
  -2 -10  11   14.90    3.00   1
   2  10 -10   35.70    1.90   1
  -2 -10  10   32.40    1.40   1
   2  10  -9    7.00    1.10   1
  -2 -10   9    5.30    1.40   1
   2  10  -8    4.70    0.80   1
  -2 -10   8    4.60    1.20   1
   2  10  -7   29.20    2.10   1
  -2 -10   7   27.00    2.50   1
   2  10  -6   23.10    1.50   1
  -2 -10   6   22.80    1.40   1
   2  10  -5   24.80    1.10   1
  -2 -10   5   24.60    1.50   1
   2  10  -4    0.60    0.80   1
  -2 -10   4    2.00    0.70   1
   2  10  -3    7.50    0.90   1
  -2 -10   3    8.40    1.30   1
   2  10  -2    7.30    1.30   1
  -2 -10   2    6.00    1.10   1
   2  10  -1   19.00    1.80   1
  -2 -10   1   18.90    1.20   1
   2  10   0    9.10    1.40   1
  -2 -10   0    8.70    0.90   1
   2  10   1   -1.10    1.10   1
  -2 -10  -1    0.40    0.70   1
   2  10   2    1.40    1.20   1
  -2 -10  -2    0.70    0.50   1
   2  10   3   21.00    1.90   1
  -2 -10  -3   19.20    1.00   1
   2  10   4   37.00    2.30   1
  -2 -10  -4   38.10    1.50   1
   2  10   5    5.60    1.10   1
  -2 -10  -5    4.40    0.60   1
   2  10   6   16.30    1.50   1
  -2 -10  -6   13.80    1.10   1
   2  10   7   47.50    2.80   1
  -2 -10  -7   45.90    1.70   1
   2  10   8    3.40    1.00   1
  -2 -10  -8    3.50    0.90   1
   2  10   9    3.40    0.90   1
  -2 -10  -9    4.20    1.80   1
   2  10  10   60.20    3.40   1
  -2 -10 -10   53.60    3.40   1
   2  10  11   -1.50    1.00   1
  -2 -10 -11    0.70    0.90   1
   2  10  12   14.00    1.80   1
  -2 -10 -12   13.60    1.80   1
   2  10  13   14.60    2.50   1
  -2 -10 -13   15.00    1.90   1
   2  10  14    3.10    2.40   1
  -2 -10 -14    9.90    4.60   1
   2  10  15    1.20    2.20   1
  -2 -10 -15   -1.60    4.60   1
   2  11 -15   -0.60    3.80   1
  -2 -11  15    2.40    3.20   1
   2  11 -14    2.30    2.20   1
  -2 -11  14    1.10    2.60   1
   2  11 -13    6.70    1.90   1
  -2 -11  13    8.00    2.50   1
   2  11 -12    0.90    3.10   1
  -2 -11  12    0.70    2.30   1
   2  11 -11    1.00    2.90   1
  -2 -11  11    0.60    2.40   1
   2  11 -10    1.40    0.70   1
  -2 -11  10    1.60    0.50   1
   2  11  -9   23.50    1.70   1
  -2 -11   9   24.90    2.40   1
   2  11  -8    1.60    0.80   1
  -2 -11   8    1.70    1.20   1
   2  11  -7   21.90    1.80   1
  -2 -11   7   20.30    1.90   1
   2  11  -6    0.50    0.90   1
  -2 -11   6    1.00    1.10   1
   2  11  -5    0.60    0.80   1
  -2 -11   5    0.30    0.70   1
   2  11  -4    1.10    1.00   1
  -2 -11   4    3.00    0.80   1
   2  11  -3   12.20    1.60   1
  -2 -11   3    9.00    1.00   1
   2  11  -2   26.70    2.10   1
  -2 -11   2   29.20    1.50   1
   2  11  -1    1.80    1.20   1
  -2 -11   1    0.90    0.80   1
   2  11   0   25.40    2.20   1
  -2 -11   0   22.00    1.30   1
   2  11   1   11.20    1.60   1
  -2 -11  -1   12.20    1.10   1
   2  11   2   10.80    1.60   1
  -2 -11  -2   12.30    0.70   1
   2  11   3    4.20    1.30   1
  -2 -11  -3    4.20    0.60   1
   2  11   4   55.70    2.90   1
  -2 -11  -4   55.20    2.00   1
   2  11   5   16.20    1.50   1
  -2 -11  -5   17.20    1.00   1
   2  11   6   37.80    2.90   1
  -2 -11  -6   37.90    1.50   1
   2  11   7    6.50    1.60   1
  -2 -11  -7    8.40    1.00   1
   2  11   8    4.90    1.00   1
  -2 -11  -8    5.00    1.70   1
   2  11   9   16.90    1.50   1
  -2 -11  -9   15.70    2.00   1
   2  11  10    1.10    1.20   1
  -2 -11 -10   -0.20    2.30   1
   2  11  11   -1.40    1.40   1
  -2 -11 -11    8.60    3.30   1
   2  11  12    2.70    1.30   1
  -2 -11 -12   -0.30    1.20   1
   2  11  13    3.30    2.20   1
  -2 -11 -13   -0.40    4.10   1
   2  11  14   11.10    3.10   1
  -2 -11 -14   14.60    4.80   1
   2  11  15   -3.50    2.50   1
  -2 -11 -15   -2.50    4.00   1
   2  12 -15    4.30    4.00   1
  -2 -12  15    7.50    3.70   1
   2  12 -14    2.00    3.30   1
  -2 -12  14    0.60    2.80   1
   2  12 -13    2.40    2.50   1
   2  12 -12   -0.40    2.90   1
  -2 -12  12   -1.80    1.60   1
   2  12 -11    2.60    2.10   1
  -2 -12  11    1.10    1.30   1
   2  12 -10    1.00    1.80   1
  -2 -12  10    0.90    0.50   1
   2  12  -9    3.90    1.70   1
  -2 -12   9    1.80    1.80   1
   2  12  -8   16.20    1.30   1
  -2 -12   8   15.80    2.60   1
   2  12  -7   15.40    1.20   1
  -2 -12   7   13.50    1.10   1
   2  12  -6    2.00    0.70   1
  -2 -12   6    1.20    1.10   1
   2  12  -5    1.60    1.00   1
  -2 -12   5    1.80    0.80   1
   2  12  -4    1.90    0.90   1
  -2 -12   4    1.50    0.90   1
   2  12  -3   42.40    2.10   1
  -2 -12   3   38.30    2.40   1
   2  12  -2   -1.50    1.10   1
  -2 -12   2   -1.30    0.80   1
   2  12  -1   50.10    3.10   1
  -2 -12   1   45.90    2.10   1
   2  12   0   44.60    2.80   1
  -2 -12   0   44.30    2.00   1
   2  12   1    9.10    1.60   1
  -2 -12  -1    7.00    0.90   1
   2  12   2    4.00    1.30   1
  -2 -12  -2    3.90    0.50   1
   2  12   3    1.60    1.20   1
  -2 -12  -3    1.20    0.60   1
   2  12   4   21.20    1.80   1
  -2 -12  -4   22.40    1.20   1
   2  12   5   15.80    1.60   1
  -2 -12  -5   16.70    1.10   1
   2  12   6    7.40    1.60   1
  -2 -12  -6    6.80    0.90   1
   2  12   7   12.60    1.80   1
  -2 -12  -7   12.90    1.60   1
   2  12   8   14.00    1.40   1
  -2 -12  -8   15.90    1.50   1
   2  12   9    1.90    1.10   1
   2  12  10   -0.80    0.80   1
  -2 -12 -10    0.40    1.10   1
   2  12  11    1.20    0.90   1
   2  12  12    3.40    2.00   1
  -2 -12 -12    0.50    1.30   1
   2  12  13    0.70    2.30   1
  -2 -12 -13    4.80    4.00   1
   2  12  14   -1.30    2.40   1
  -2 -12 -14    2.60    4.20   1
   2  13 -14    0.00    2.70   1
  -2 -13  14    0.30    2.90   1
   2  13 -13    2.40    2.30   1
  -2 -13  13   -0.90    2.50   1
   2  13 -12    2.50    3.40   1
  -2 -13  12    0.50    2.50   1
   2  13 -11    5.20    2.90   1
  -2 -13  11    3.30    1.40   1
   2  13 -10    2.50    2.80   1
  -2 -13  10   11.00    2.40   1
   2  13  -9    2.30    1.10   1
  -2 -13   9    3.60    0.70   1
   2  13  -8    5.70    1.20   1
  -2 -13   8    3.50    2.10   1
   2  13  -7    0.70    1.00   1
  -2 -13   7   -0.50    0.70   1
   2  13  -6    2.80    0.60   1
  -2 -13   6    1.90    1.20   1
   2  13  -5    0.80    1.10   1
  -2 -13   5    1.30    1.20   1
   2  13  -4   18.00    1.60   1
  -2 -13   4   15.60    1.50   1
   2  13  -3   10.20    1.50   1
  -2 -13   3    9.60    1.30   1
   2  13  -2   19.40    2.00   1
  -2 -13   2   21.30    1.40   1
   2  13  -1  139.50    6.50   1
  -2 -13   1  128.20    4.40   1
   2  13   0    5.60    1.50   1
  -2 -13   0    4.30    1.60   1
   2  13   1   11.50    1.60   1
  -2 -13  -1   10.70    0.90   1
   2  13   2    2.40    1.50   1
  -2 -13  -2    2.30    0.40   1
   2  13   3   73.90    4.10   1
  -2 -13  -3   70.60    2.20   1
   2  13   4    0.90    1.10   1
  -2 -13  -4    0.70    0.80   1
   2  13   5   27.70    2.00   1
  -2 -13  -5   28.70    1.50   1
   2  13   6   16.70    1.80   1
  -2 -13  -6   15.40    1.30   1
   2  13   7    1.70    1.30   1
  -2 -13  -7    0.40    1.70   1
   2  13   8    1.70    0.90   1
   2  13   9    0.00    1.20   1
   2  13  10   -1.60    1.00   1
  -2 -13 -10    0.40    1.10   1
   2  13  11    4.50    2.60   1
  -2 -13 -11    0.90    1.10   1
   2  13  12    2.60    2.20   1
  -2 -13 -12    5.30    2.90   1
   2  13  13   -0.50    2.20   1
  -2 -13 -13    0.00    3.00   1
   2  13  14    1.60    2.20   1
  -2 -13 -14    2.60    3.60   1
   2  14 -14   -2.30    3.40   1
  -2 -14  14    1.20    3.70   1
   2  14 -13   -4.90    2.40   1
  -2 -14  13    1.30    3.40   1
   2  14 -12   -0.50    2.00   1
  -2 -14  12   -0.20    3.10   1
   2  14 -11   -1.50    2.30   1
  -2 -14  11   -3.30    2.90   1
   2  14 -10    4.40    2.00   1
  -2 -14  10    0.60    1.40   1
   2  14  -9    9.70    1.20   1
  -2 -14   9    9.90    2.40   1
   2  14  -8    2.70    1.20   1
  -2 -14   8    3.20    1.80   1
   2  14  -7   60.30    2.90   1
  -2 -14   7   51.30    3.30   1
   2  14  -6   53.20    4.50   1
  -2 -14   6   56.00    3.10   1
   2  14  -5    3.80    1.20   1
  -2 -14   5    5.60    3.00   1
   2  14  -4   16.70    1.70   1
  -2 -14   4   19.80    1.30   1
   2  14  -3   -1.80    1.50   1
  -2 -14   3   -1.00    0.80   1
   2  14  -2   43.50    3.10   1
  -2 -14   2   43.90    2.00   1
   2  14  -1   47.60    3.40   1
  -2 -14   1   45.80    2.10   1
   2  14   0    1.00    1.40   1
  -2 -14   0    0.30    0.80   1
   2  14   1   23.70    2.00   1
  -2 -14  -1   23.70    1.30   1
   2  14   2   20.30    2.20   1
  -2 -14  -2   21.70    0.80   1
   2  14   3    6.80    1.50   1
  -2 -14  -3    7.30    0.90   1
   2  14   4   10.00    1.90   1
  -2 -14  -4    8.70    1.20   1
   2  14   5   24.10    2.40   1
  -2 -14  -5   24.70    2.00   1
   2  14   6   53.00    3.10   1
  -2 -14  -6   48.60    3.90   1
   2  14   7    0.40    1.30   1
  -2 -14  -7    2.40    1.90   1
   2  14   8    0.40    1.00   1
   2  14   9   -0.60    1.20   1
   2  14  10    4.70    1.30   1
  -2 -14 -10   -0.40    1.10   1
   2  14  11    2.20    2.50   1
  -2 -14 -11    0.90    1.20   1
   2  14  12   -0.70    2.00   1
   2  14  13    6.80    3.00   1
  -2 -14 -13    5.60    3.50   1
   2  14  14   -0.40    2.90   1
  -2 -14 -14    7.00    4.90   1
   2  15 -13    4.00    3.20   1
  -2 -15  13    5.70    2.90   1
   2  15 -12   -4.00    2.90   1
  -2 -15  12    0.90    2.70   1
  -2 -15  11    6.60    3.40   1
  -2 -15  10   -2.00    2.10   1
   2  15  -9    2.40    2.20   1
  -2 -15   9    4.00    1.20   1
   2  15  -8    0.40    1.10   1
  -2 -15   8   -2.80    2.10   1
  -2 -15   7    4.00    1.90   1
   2  15  -6   26.50    3.00   1
  -2 -15   6   27.00    2.00   1
   2  15  -5   10.80    2.00   1
  -2 -15   5    8.00    2.00   1
   2  15  -4    4.20    1.70   1
  -2 -15   4    3.00    1.00   1
   2  15  -3   36.70    3.80   1
  -2 -15   3   42.20    2.10   1
   2  15  -2   41.20    3.70   1
  -2 -15   2   42.40    1.90   1
   2  15  -1   20.80    2.70   1
  -2 -15   1   19.10    1.30   1
   2  15   0    3.30    1.50   1
  -2 -15   0    2.50    0.70   1
   2  15   1   -1.20    1.30   1
  -2 -15  -1    0.90    0.70   1
   2  15   2    4.00    1.30   1
  -2 -15  -2    3.60    0.40   1
   2  15   3   15.60    1.60   1
  -2 -15  -3   14.70    1.00   1
   2  15   4   51.20    3.50   1
  -2 -15  -4   52.20    2.50   1
   2  15   5    3.30    1.50   1
  -2 -15  -5    5.10    1.10   1
   2  15   6   11.40    1.60   1
  -2 -15  -6    5.90    2.00   1
   2  15   7    2.80    1.10   1
  -2 -15  -7    4.80    1.80   1
   2  15   8    4.00    1.10   1
   2  15   9   -0.20    1.10   1
   2  15  10    2.20    2.20   1
  -2 -15 -10    1.20    1.20   1
   2  15  11    0.70    2.20   1
   2  15  12    1.90    2.60   1
   2  15  13    2.20    2.70   1
   2  16 -13   -2.60    3.40   1
  -2 -16  13   -0.10    3.60   1
   2  16 -12    3.30    3.70   1
  -2 -16  12    7.30    3.40   1
   2  16 -11    4.10    2.70   1
  -2 -16  11    0.80    2.70   1
  -2 -16  10    0.60    3.20   1
  -2 -16   9    7.40    3.10   1
   2  16  -8    0.00    1.40   1
  -2 -16   8    2.00    1.80   1
   2  16  -7   13.30    2.30   1
  -2 -16   7   16.80    2.90   1
   2  16  -6    4.90    1.70   1
  -2 -16   6    4.50    1.10   1
   2  16  -5    4.60    1.80   1
  -2 -16   5    3.50    1.20   1
   2  16  -4   -0.80    1.80   1
  -2 -16   4   -2.20    1.90   1
   2  16  -3   28.20    3.40   1
  -2 -16   3   30.10    1.70   1
   2  16  -2    8.90    1.90   1
  -2 -16   2   10.00    0.90   1
   2  16  -1   13.60    2.70   1
  -2 -16   1   16.60    1.10   1
   2  16   0    3.00    1.90   1
  -2 -16   0    3.60    0.80   1
   2  16   1   11.60    2.60   1
  -2 -16  -1   16.20    1.10   1
   2  16   2    0.80    1.50   1
  -2 -16  -2    0.80    0.50   1
   2  16   3    3.40    1.60   1
  -2 -16  -3    2.00    0.90   1
   2  16   4   -0.30    1.50   1
  -2 -16  -4    1.20    0.90   1
   2  16   5    0.10    1.70   1
  -2 -16  -5    3.00    1.10   1
   2  16   6    0.10    1.90   1
  -2 -16  -6   -0.80    1.60   1
   2  16   7   10.90    1.40   1
   2  16   8    0.00    1.40   1
  -2 -16  -8    3.00    1.40   1
   2  16   9    8.70    3.00   1
  -2 -16  -9    5.90    1.60   1
   2  16  10    2.30    2.70   1
   2  16  11    1.30    2.40   1
   2  16  12    4.60    3.00   1
   2  16  13    0.30    3.00   1
   2  17 -12    8.30    3.60   1
  -2 -17  12    2.00    3.50   1
   2  17 -11    1.20    3.30   1
  -2 -17  11    0.40    3.20   1
  -2 -17  10    0.20    2.90   1
  -2 -17   9   -1.90    2.20   1
   2  17  -8   -2.10    1.60   1
  -2 -17   8    2.30    2.20   1
   2  17  -7   13.60    2.20   1
  -2 -17   7   10.70    2.70   1
   2  17  -6    4.60    1.90   1
  -2 -17   6    5.20    1.20   1
   2  17  -5   16.20    2.40   1
  -2 -17   5   18.60    1.60   1
  -2 -17   4    1.20    0.80   1
   2  17  -3    6.00    2.10   1
  -2 -17   3    4.10    0.90   1
   2  17  -2    3.80    1.80   1
  -2 -17   2    5.10    1.10   1
   2  17  -1    1.00    1.70   1
  -2 -17   1    0.70    0.90   1
   2  17   0    2.40    2.10   1
  -2 -17   0    2.80    1.20   1
   2  17   1   11.80    2.10   1
  -2 -17  -1    9.20    1.30   1
   2  17   2    2.20    3.30   1
  -2 -17  -2    0.60    0.60   1
   2  17   3    3.30    2.20   1
  -2 -17  -3    2.80    0.90   1
   2  17   4   -2.30    1.70   1
  -2 -17  -4   -0.20    0.80   1
   2  17   5    0.60    1.60   1
  -2 -17  -5    0.30    0.90   1
   2  17   6    7.90    3.20   1
  -2 -17  -6    3.80    1.60   1
   2  17   7   -2.50    1.70   1
  -2 -17  -7    2.90    1.10   1
   2  17   8    1.30    2.20   1
  -2 -17  -8    0.20    1.90   1
   2  17   9   20.30    3.30   1
   2  17  10    0.10    2.40   1
  -2 -17 -10    0.60    1.30   1
   2  17  11   -0.10    2.40   1
   2  17  12    4.00    2.70   1
   2  18 -12    0.70    3.20   1
  -2 -18  12   -3.90    3.70   1
   2  18 -11    1.40    3.20   1
  -2 -18  11    1.50    3.50   1
   2  18 -10    1.60    2.20   1
  -2 -18  10    1.50    2.50   1
  -2 -18   9    4.40    2.60   1
  -2 -18   8   -2.70    2.10   1
   2  18  -7   17.80    2.80   1
  -2 -18   7   16.20    3.10   1
   2  18  -6    6.20    2.10   1
  -2 -18   6    6.20    1.40   1
   2  18  -5   12.50    2.60   1
  -2 -18   5    8.50    2.40   1
   2  18  -4   -0.60    1.80   1
  -2 -18   4   -0.50    1.00   1
   2  18  -3    8.90    2.40   1
  -2 -18   3    5.70    0.90   1
   2  18  -2    6.30    2.00   1
  -2 -18   2    5.80    1.10   1
   2  18  -1    1.20    1.80   1
  -2 -18   1    0.30    0.80   1
   2  18   0   -0.40    1.80   1
  -2 -18   0    0.10    1.00   1
   2  18   1    2.90    2.00   1
  -2 -18  -1    1.00    1.10   1
   2  18   2    3.70    1.70   1
  -2 -18  -2    2.60    0.60   1
   2  18   3   -1.10    1.60   1
  -2 -18  -3    0.00    0.80   1
   2  18   4   -1.90    3.80   1
  -2 -18  -4   -0.30    1.20   1
   2  18   5   28.70    3.00   1
  -2 -18  -5   26.90    1.60   1
   2  18   6    1.00    1.90   1
  -2 -18  -6    3.10    1.70   1
   2  18   7    1.90    2.20   1
  -2 -18  -7    1.90    1.10   1
   2  18   8    3.90    2.30   1
  -2 -18  -8    6.20    1.60   1
   2  18   9    3.10    2.00   1
   2  18  10    9.50    2.80   1
   2  18  11   -3.40    2.60   1
   2  19 -11    2.40    3.10   1
  -2 -19  11   -4.50    3.70   1
   2  19 -10    4.20    2.50   1
  -2 -19  10   -2.10    2.60   1
  -2 -19   9    0.50    2.40   1
  -2 -19   8   -2.60    2.20   1
   2  19  -7    0.50    1.90   1
  -2 -19   7    1.40    2.20   1
   2  19  -6    4.30    2.20   1
  -2 -19   6    6.60    2.60   1
   2  19  -5   16.80    2.80   1
  -2 -19   5   14.10    2.80   1
   2  19  -4    1.30    2.10   1
  -2 -19   4   -0.30    1.20   1
   2  19  -3    8.60    2.30   1
  -2 -19   3    8.30    1.70   1
   2  19  -2   12.70    2.80   1
  -2 -19   2   14.50    2.40   1
   2  19  -1    7.40    2.60   1
  -2 -19   1   10.10    2.20   1
   2  19   0    0.50    1.70   1
  -2 -19   0    3.80    1.10   1
  -2 -19  -1   -0.40    1.10   1
   2  19   2    3.10    2.00   1
  -2 -19  -2    0.60    1.00   1
   2  19   3    2.40    2.10   1
  -2 -19  -3    1.90    1.30   1
   2  19   4   11.30    2.30   1
  -2 -19  -4    6.90    1.40   1
   2  19   5    3.90    1.90   1
  -2 -19  -5    1.40    1.30   1
   2  19   6    3.80    2.30   1
  -2 -19  -6    4.10    1.90   1
   2  19   7    2.20    2.30   1
  -2 -19  -7   -0.10    1.30   1
   2  19   8   -0.40    2.30   1
  -2 -19  -8    0.40    1.20   1
   2  19   9   -0.10    2.30   1
  -2 -19  -9   -1.40    1.50   1
   2  19  10   -2.10    2.20   1
   2  19  11    3.20    2.70   1
   2  20 -10   -0.60    3.20   1
  -2 -20  10    0.70    3.50   1
   2  20  -9   -9.90    3.40   1
  -2 -20   9   -2.20    2.40   1
  -2 -20   8    4.70    2.70   1
  -2 -20   7    1.90    2.30   1
   2  20  -6   -2.70    2.00   1
  -2 -20   6    2.30    2.70   1
   2  20  -5   -2.00    2.20   1
  -2 -20   5    0.90    1.90   1
   2  20  -4   15.00    2.90   1
  -2 -20   4    7.10    2.20   1
   2  20  -3    1.70    2.40   1
  -2 -20   3    2.70    2.10   1
   2  20  -2   -3.00    2.10   1
  -2 -20   2    1.70    2.10   1
   2  20  -1    2.90    2.40   1
  -2 -20   1    3.20    1.90   1
   2  20   0    1.20    2.40   1
  -2 -20   0    2.50    1.80   1
   2  20   1    1.50    2.00   1
  -2 -20  -1    0.00    1.60   1
   2  20   2    4.50    2.20   1
  -2 -20  -2    2.30    2.10   1
   2  20   3    5.10    2.20   1
  -2 -20  -3    2.20    1.80   1
   2  20   4   15.40    2.80   1
  -2 -20  -4   13.00    2.60   1
   2  20   5    4.20    2.50   1
  -2 -20  -5    4.40    1.70   1
   2  20   6    2.30    2.00   1
  -2 -20  -6    1.00    1.50   1
   2  20   7    3.70    2.60   1
   2  20   8    0.90    2.70   1
   2  20   9    9.50    3.00   1
   2  20  10   -3.90    2.80   1
   2  21  -9   -3.80    3.80   1
  -2 -21   9    0.00    2.70   1
   2  21  -8    1.90    3.80   1
  -2 -21   8    3.10    2.60   1
  -2 -21   7    2.30    2.80   1
   2  21  -6   12.90    2.80   1
  -2 -21   6   13.30    3.00   1
   2  21  -5    7.60    2.60   1
  -2 -21   5   -3.20    2.50   1
   2  21  -4    2.20    2.30   1
  -2 -21   4    0.70    2.10   1
   2  21  -3   -0.40    2.40   1
  -2 -21   3   -1.90    2.20   1
   2  21  -2    7.60    2.70   1
  -2 -21   2   15.40    3.20   1
   2  21  -1    5.70    2.60   1
  -2 -21   1    7.80    2.40   1
   2  21   0    1.10    2.50   1
  -2 -21   0    0.30    2.00   1
   2  21   1   -0.60    2.40   1
  -2 -21  -1    1.00    2.00   1
   2  21   2    4.00    2.40   1
  -2 -21  -2    1.20    1.90   1
   2  21   3   -1.10    2.20   1
  -2 -21  -3    2.10    1.80   1
   2  21   4    9.40    2.50   1
  -2 -21  -4    9.10    2.30   1
   2  21   5   16.20    3.00   1
  -2 -21  -5    9.20    2.50   1
   2  21   6   -3.00    2.50   1
   2  21   7   -0.30    2.40   1
   2  21   8    0.60    2.70   1
  -2 -21  -8   -0.30    1.80   1
   2  21   9    0.30    2.80   1
   2  22  -8    4.80    3.80   1
  -2 -22   8   -0.80    3.30   1
   2  22  -7    0.40    3.40   1
  -2 -22   7    5.30    3.10   1
  -2 -22   6   -0.60    2.30   1
   2  22  -5    3.30    2.60   1
  -2 -22   5    0.60    2.80   1
   2  22  -4    0.40    2.70   1
  -2 -22   4    1.50    2.30   1
   2  22  -3   -0.30    2.70   1
  -2 -22   3    4.70    2.40   1
   2  22  -2   20.40    3.80   1
   2  22  -1    1.10    2.50   1
  -2 -22   1   -1.60    2.70   1
   2  22   0    1.30    2.70   1
  -2 -22   0    4.30    2.30   1
   2  22   1    1.90    2.70   1
  -2 -22  -1   -2.10    1.90   1
   2  22   2    4.20    2.80   1
  -2 -22  -2    2.00    2.00   1
   2  22   3    3.10    2.20   1
  -2 -22  -3   -0.10    1.90   1
   2  22   4    5.90    2.40   1
  -2 -22  -4    1.70    1.70   1
   2  22   5    0.40    2.60   1
   2  22   6    9.10    3.00   1
  -2 -22  -6    8.00    2.30   1
   2  22   7   10.40    3.10   1
   2  22   8    8.40    3.00   1
  -2 -22  -8    3.30    1.90   1
   2  23  -7    2.40    3.40   1
  -2 -23   7    1.80    2.70   1
   2  23  -6    0.60    3.10   1
  -2 -23   6   -1.20    3.10   1
   2  23  -5    1.00    1.60   1
  -2 -23   5    2.70    2.50   1
   2  23  -4    1.90    2.70   1
  -2 -23   4    4.60    3.40   1
   2  23  -3    4.70    2.70   1
  -2 -23   3    5.80    3.00   1
   2  23  -2    3.40    2.80   1
  -2 -23   2    6.90    2.60   1
   2  23  -1    6.00    3.00   1
  -2 -23   1    4.30    2.60   1
   2  23   0    4.10    3.00   1
  -2 -23   0    7.60    2.60   1
   2  23   1   -1.70    2.80   1
  -2 -23  -1    3.40    2.30   1
   2  23   2   -2.50    3.00   1
   2  23   3   -1.10    2.40   1
  -2 -23  -3    1.40    1.70   1
   2  23   4    2.90    2.40   1
  -2 -23  -4   -0.90    1.60   1
   2  23   5    0.90    2.90   1
  -2 -23  -5    2.20    2.10   1
   2  23   6    8.80    3.00   1
  -2 -23  -6    9.10    2.40   1
   2  23   7    6.00    2.90   1
  -2 -23  -7    1.20    1.80   1
  -2 -24   5    0.10    2.70   1
   2  24  -4    3.80    3.00   1
  -2 -24   4    2.40    2.70   1
   2  24  -3   11.00    3.40   1
  -2 -24   3    5.30    2.70   1
   2  24  -2    1.40    2.70   1
  -2 -24   2    5.70    2.80   1
   2  24  -1    0.90    3.00   1
   2  24   0    4.20    3.40   1
  -2 -24   0    2.50    2.40   1
   2  24   1    1.50    3.10   1
  -2 -24  -1    0.30    2.00   1
   2  24   2   -4.20    3.00   1
  -2 -24  -2    0.20    2.50   1
   2  24   3    3.80    3.50   1
  -2 -24  -3    1.20    1.80   1
  -2 -24  -4    0.30    1.80   1
   2  24   5    2.90    2.80   1
  -2 -24  -5    4.30    2.50   1
   2  25  -2    0.80    3.00   1
   2  25  -1    5.60    3.60   1
  -2 -25   1   -0.70    2.60   1
   2  25   0   -3.30    3.50   1
   2  25   1    2.80    3.50   1
  -2 -25  -1    4.00    3.20   1
   2  25   2   -4.90    3.50   1
  -2 -25  -2    1.40    2.10   1
   3   0 -14   -5.50    4.60   1
   3   0 -12   -0.10    3.90   1
   3   0 -11    3.10    1.40   1
   3   0 -10    1.30    1.80   1
   3   0  -9   13.90    1.60   1
   3   0  -8    1.30    1.20   1
   3   0  -7   14.60    1.30   1
   3   0  -6    0.50    0.80   1
   3   0  -5   12.70    1.30   1
   3   0  -4   -0.20    0.80   1
   3   0  -3    9.80    1.10   1
   3   0  -2    0.50    0.80   1
   3   0  -1  168.80    5.60   1
   3   0   0    0.00    0.70   1
   3   0   1    4.40    0.70   1
   3   0   2    0.50    0.70   1
   3   0   3    1.80    0.80   1
   3   0   4   -1.50    0.90   1
   3   0   5    0.40    0.90   1
   3   0   6   -1.40    1.10   1
   3   0   7   14.80    1.60   1
   3   0   8    0.30    1.40   1
   3   0   9    1.30    1.30   1
   3   0  10   -1.00    2.30   1
   3   0  11    0.60    1.50   1
   3   0  12    0.00    1.40   1
   3   0  13   11.00    2.60   1
   3   0  14    2.40    2.70   1
   3   1 -14  -10.20    4.80   1
  -3  -1  14    0.50    4.50   1
   3   1 -13    6.30    4.10   1
  -3  -1  13    7.00    4.30   1
   3   1 -12    0.80    2.00   1
  -3  -1  12    0.20    2.30   1
   3   1 -11    2.00    1.90   1
  -3  -1  11    2.90    1.40   1
   3   1 -10    9.70    2.10   1
  -3  -1  10   13.30    2.40   1
   3   1  -9   80.50    3.30   1
  -3  -1   9   80.00    3.40   1
   3   1  -8   57.60    3.10   1
  -3  -1   8   56.90    2.70   1
   3   1  -7   22.60    1.50   1
  -3  -1   7   18.00    1.50   1
   3   1  -6    3.80    0.90   1
  -3  -1   6    5.60    1.50   1
   3   1  -5    0.60    0.90   1
  -3  -1   5    0.30    0.90   1
   3   1  -4    3.90    0.90   1
  -3  -1   4    6.00    1.10   1
   3   1  -3    0.00    0.80   1
  -3  -1   3    0.30    0.80   1
   3   1  -2    1.00    0.90   1
  -3  -1   2    0.30    0.70   1
   3   1  -1    8.80    1.10   1
  -3  -1   1    8.80    0.90   1
   3   1   0    5.10    1.00   1
  -3  -1   0    4.40    0.70   1
   3   1   1   13.40    0.90   1
  -3  -1  -1   15.50    1.10   1
   3   1   2    3.30    0.80   1
  -3  -1  -2    1.00    0.80   1
   3   1   3    0.30    0.70   1
  -3  -1  -3    0.10    0.70   1
   3   1   4   25.70    1.90   1
  -3  -1  -4   26.80    1.70   1
   3   1   5    1.10    1.30   1
  -3  -1  -5    0.40    0.80   1
   3   1   6    5.80    1.40   1
  -3  -1  -6    2.90    1.00   1
   3   1   7    0.40    1.10   1
  -3  -1  -7    0.00    1.10   1
   3   1   8   -0.40    1.30   1
  -3  -1  -8   -0.80    1.20   1
   3   1   9    3.80    1.40   1
  -3  -1  -9    0.50    1.30   1
   3   1  10   -2.50    2.40   1
  -3  -1 -10    0.60    1.40   1
   3   1  11    1.80    1.40   1
  -3  -1 -11   -1.40    1.50   1
   3   1  12    0.40    1.50   1
  -3  -1 -12    0.40    1.70   1
   3   1  13   -0.80    2.30   1
  -3  -1 -13    0.40    2.20   1
   3   1  14    2.70    2.40   1
  -3  -1 -14   -0.80    2.30   1
   3   2 -14   -2.50    4.70   1
   3   2 -13   -2.50    4.50   1
  -3  -2  13    0.80    4.50   1
   3   2 -12   -0.70    2.10   1
  -3  -2  12    0.50    4.00   1
   3   2 -11   -0.80    1.30   1
  -3  -2  11    1.30    1.40   1
   3   2 -10   10.50    1.60   1
  -3  -2  10   10.60    1.60   1
   3   2  -9    3.30    1.20   1
  -3  -2   9    2.60    1.10   1
   3   2  -8    0.90    1.00   1
  -3  -2   8    3.40    1.10   1
   3   2  -7    4.70    0.90   1
  -3  -2   7    3.50    1.10   1
   3   2  -6    3.80    0.90   1
  -3  -2   6    2.40    1.00   1
   3   2  -5    2.30    0.80   1
  -3  -2   5    1.30    0.80   1
   3   2  -4   18.90    1.40   1
  -3  -2   4   18.80    1.40   1
   3   2  -3   18.40    1.10   1
  -3  -2   3   21.30    1.80   1
   3   2  -2   36.50    1.80   1
  -3  -2   2   39.20    2.10   1
   3   2  -1   -0.20    0.70   1
  -3  -2   1    1.50    1.00   1
   3   2   0   44.70    2.50   1
  -3  -2   0   52.90    2.00   1
   3   2   1    0.10    0.70   1
  -3  -2  -1    1.30    0.90   1
   3   2   2    0.60    0.60   1
  -3  -2  -2   -0.20    0.80   1
   3   2   3   16.90    1.40   1
  -3  -2  -3   18.30    1.20   1
   3   2   4    1.20    0.80   1
  -3  -2  -4    1.80    0.80   1
   3   2   5    3.20    1.20   1
  -3  -2  -5    4.60    0.90   1
   3   2   6   50.10    3.70   1
  -3  -2  -6   51.50    2.80   1
   3   2   7    4.10    1.30   1
  -3  -2  -7    2.50    1.10   1
   3   2   8    3.10    1.40   1
  -3  -2  -8    1.10    1.40   1
   3   2   9   -1.00    2.50   1
  -3  -2  -9   -0.10    1.20   1
   3   2  10    0.40    1.20   1
  -3  -2 -10    1.30    1.30   1
   3   2  11    9.70    4.20   1
  -3  -2 -11    6.60    1.60   1
   3   2  12   18.60    5.00   1
  -3  -2 -12   11.50    2.40   1
   3   2  13   -1.50    2.30   1
  -3  -2 -13    4.50    2.20   1
   3   2  14    5.50    2.60   1
  -3  -2 -14    7.00    2.50   1
   3   3 -14    8.30    4.70   1
   3   3 -13    2.50    4.30   1
  -3  -3  13   -1.40    3.00   1
   3   3 -12   -7.00    3.80   1
   3   3 -11    2.90    1.70   1
  -3  -3  11    2.90    1.70   1
   3   3 -10   12.50    1.60   1
  -3  -3  10   11.50    1.40   1
   3   3  -9    2.60    1.20   1
  -3  -3   9    6.40    1.40   1
   3   3  -8   24.10    1.60   1
  -3  -3   8   24.90    1.70   1
   3   3  -7    4.90    0.90   1
  -3  -3   7    5.20    0.90   1
   3   3  -6   41.90    1.80   1
  -3  -3   6   36.80    2.00   1
   3   3  -5    3.80    1.00   1
  -3  -3   5    6.30    1.00   1
   3   3  -4    7.40    0.90   1
  -3  -3   4    7.00    1.10   1
   3   3  -3   15.40    1.00   1
  -3  -3   3   20.50    2.10   1
   3   3  -2    2.90    0.80   1
  -3  -3   2    4.80    1.00   1
   3   3  -1    7.40    1.00   1
  -3  -3   1    7.30    1.20   1
   3   3   0   20.00    1.80   1
  -3  -3   0   24.20    1.70   1
   3   3   1    4.50    0.90   1
  -3  -3  -1    4.30    0.80   1
   3   3   2    4.30    0.60   1
  -3  -3  -2    3.10    0.80   1
   3   3   3   17.10    1.30   1
  -3  -3  -3   19.60    1.20   1
   3   3   4    0.30    1.00   1
  -3  -3  -4    1.10    0.80   1
   3   3   5    8.80    1.30   1
  -3  -3  -5    8.50    1.10   1
   3   3   6    2.00    1.10   1
  -3  -3  -6    3.00    1.00   1
   3   3   7    0.80    1.20   1
  -3  -3  -7    0.10    0.80   1
   3   3   8    0.30    1.40   1
  -3  -3  -8    0.90    1.20   1
   3   3   9    1.00    1.40   1
  -3  -3  -9    0.90    1.20   1
   3   3  10   10.50    1.90   1
  -3  -3 -10   11.90    1.80   1
   3   3  11    7.90    3.40   1
  -3  -3 -11    2.60    1.40   1
   3   3  12   25.20    5.00   1
  -3  -3 -12   24.70    2.90   1
   3   3  13   -2.90    2.40   1
  -3  -3 -13   -0.10    2.10   1
   3   3  14    1.80    2.20   1
  -3  -3 -14    5.30    2.40   1
   3   4 -14    1.20    4.60   1
   3   4 -13   -2.40    4.00   1
  -3  -4  13    4.90    2.90   1
   3   4 -12    1.40    3.90   1
  -3  -4  11    3.00    1.90   1
   3   4 -10    3.80    1.50   1
  -3  -4  10    1.30    1.20   1
   3   4  -9    0.70    1.30   1
  -3  -4   9    3.10    1.30   1
   3   4  -8    1.20    1.10   1
  -3  -4   8    0.10    1.10   1
   3   4  -7   18.20    1.30   1
  -3  -4   7   17.60    2.10   1
   3   4  -6    0.80    0.80   1
  -3  -4   6    0.20    0.80   1
   3   4  -5    0.50    0.80   1
  -3  -4   5   -0.30    0.80   1
   3   4  -4    5.70    1.00   1
  -3  -4   4    7.50    1.10   1
   3   4  -3    0.20    0.70   1
  -3  -4   3    1.80    1.20   1
   3   4  -2   15.10    1.10   1
  -3  -4   2   17.40    1.60   1
   3   4  -1    8.50    1.20   1
  -3  -4   1   10.10    1.30   1
   3   4   0    1.40    0.70   1
  -3  -4   0    1.60    0.70   1
   3   4   1   20.10    1.70   1
  -3  -4  -1   25.50    1.20   1
   3   4   2    6.20    0.70   1
  -3  -4  -2    7.90    0.90   1
   3   4   3   -0.60    0.90   1
  -3  -4  -3    1.20    0.70   1
   3   4   4   47.10    2.70   1
  -3  -4  -4   47.70    2.10   1
   3   4   5    2.20    1.30   1
  -3  -4  -5    2.00    1.00   1
   3   4   6    0.40    1.30   1
  -3  -4  -6   -0.70    0.70   1
   3   4   7   11.30    1.90   1
  -3  -4  -7    8.60    1.50   1
   3   4   8    3.60    2.20   1
  -3  -4  -8    0.60    1.30   1
   3   4   9    1.10    1.30   1
  -3  -4  -9    1.80    1.40   1
   3   4  10    6.00    3.20   1
  -3  -4 -10    1.80    1.40   1
   3   4  11    3.90    4.00   1
  -3  -4 -11    0.50    1.30   1
   3   4  12    3.60    4.30   1
  -3  -4 -12    6.80    2.00   1
   3   4  13   11.30    2.30   1
  -3  -4 -13    1.90    2.50   1
   3   4  14    1.40    2.40   1
  -3  -4 -14    3.60    2.30   1
   3   5 -14    3.30    4.60   1
   3   5 -13   -3.30    4.20   1
  -3  -5  13   -0.50    2.80   1
   3   5 -12    7.50    4.40   1
  -3  -5  12    4.60    3.00   1
   3   5 -11    0.50    1.80   1
   3   5 -10    1.10    1.60   1
  -3  -5  10    0.90    1.60   1
   3   5  -9   10.10    1.80   1
  -3  -5   9    9.60    1.40   1
   3   5  -8    9.00    1.20   1
  -3  -5   8    4.90    1.20   1
   3   5  -7   63.40    3.00   1
  -3  -5   7   61.90    3.50   1
   3   5  -6    6.90    0.90   1
  -3  -5   6    5.20    1.00   1
   3   5  -5   54.30    2.30   1
  -3  -5   5   44.50    2.50   1
   3   5  -4   -0.10    0.70   1
  -3  -5   4    1.10    1.70   1
   3   5  -3    2.50    0.80   1
  -3  -5   3    1.30    1.10   1
   3   5  -2    6.70    0.70   1
  -3  -5   2    5.90    1.00   1
   3   5  -1    1.00    0.60   1
  -3  -5   1    1.20    0.90   1
   3   5   0    2.20    0.70   1
  -3  -5   0    2.10    0.90   1
   3   5   1   70.10    3.30   1
  -3  -5  -1   75.60    2.40   1
   3   5   2  139.60    5.80   1
  -3  -5  -2  151.00    4.70   1
   3   5   3    4.30    2.10   1
  -3  -5  -3    4.60    0.90   1
   3   5   4    1.70    1.40   1
  -3  -5  -4    3.00    1.00   1
   3   5   5    2.00    1.40   1
  -3  -5  -5    1.30    0.80   1
   3   5   6    2.00    1.50   1
  -3  -5  -6    0.10    0.80   1
   3   5   7    0.70    1.50   1
  -3  -5  -7    0.10    1.00   1
   3   5   8   -1.80    1.40   1
  -3  -5  -8    0.00    1.10   1
   3   5   9    4.70    2.80   1
  -3  -5  -9    1.10    1.40   1
  -3  -5 -10   14.00    2.10   1
   3   5  11   -2.50    4.30   1
  -3  -5 -11   -1.50    1.40   1
   3   5  12   -3.80    4.80   1
  -3  -5 -12    1.00    1.70   1
   3   5  13    3.40    2.20   1
  -3  -5 -13    0.70    2.10   1
   3   5  14   -0.10    2.00   1
  -3  -5 -14   -0.90    2.30   1
   3   6 -14    7.70    4.80   1
   3   6 -13   -4.10    3.80   1
  -3  -6  13    0.40    2.70   1
   3   6 -12   -6.70    3.70   1
  -3  -6  12    0.80    2.70   1
   3   6 -11    0.90    1.70   1
  -3  -6  11    0.50    2.50   1
   3   6 -10   -0.60    1.80   1
  -3  -6  10    1.50    1.40   1
   3   6  -9   -0.80    0.90   1
  -3  -6   9   -1.60    1.40   1
   3   6  -8    0.30    1.10   1
  -3  -6   8    1.10    1.70   1
   3   6  -7   19.50    1.40   1
  -3  -6   7   17.20    1.60   1
   3   6  -6   12.90    1.20   1
  -3  -6   6   11.60    1.80   1
   3   6  -5    6.70    0.90   1
  -3  -6   5    9.10    1.50   1
   3   6  -4    2.20    0.70   1
  -3  -6   4    2.00    0.90   1
   3   6  -3    2.00    0.60   1
  -3  -6   3    1.80    1.10   1
   3   6  -2    2.10    0.60   1
  -3  -6   2    1.90    1.10   1
   3   6  -1    0.10    0.60   1
  -3  -6   1   -0.10    0.80   1
   3   6   0    4.20    1.50   1
  -3  -6   0    3.90    1.00   1
   3   6   1   59.70    3.10   1
  -3  -6  -1   65.70    2.30   1
   3   6   2    8.10    1.00   1
  -3  -6  -2   10.00    1.00   1
   3   6   3  117.30    5.40   1
  -3  -6  -3  131.50    3.90   1
   3   6   4    6.60    1.60   1
  -3  -6  -4    8.40    0.90   1
   3   6   5    2.70    1.80   1
  -3  -6  -5    0.40    0.80   1
   3   6   6    1.70    1.80   1
  -3  -6  -6    2.80    1.00   1
   3   6   7   -1.20    1.60   1
  -3  -6  -7   -0.40    0.90   1
   3   6   8    4.40    1.70   1
  -3  -6  -8    1.60    1.10   1
   3   6   9   -1.50    1.70   1
  -3  -6  -9    0.40    1.10   1
  -3  -6 -10    1.30    1.40   1
   3   6  11    5.40    3.60   1
  -3  -6 -11    0.00    1.40   1
   3   6  12   24.50    6.00   1
  -3  -6 -12   13.00    2.30   1
   3   6  13    0.00    2.20   1
  -3  -6 -13   -1.80    1.90   1
   3   6  14    2.00    2.60   1
  -3  -6 -14    0.60    2.10   1
   3   7 -14   -3.20    4.10   1
   3   7 -13    8.10    4.40   1
  -3  -7  13    0.40    3.20   1
   3   7 -12    2.10    4.10   1
   3   7 -11   -1.30    3.30   1
  -3  -7  11    9.20    2.70   1
   3   7 -10   -0.20    1.80   1
   3   7  -9    6.10    1.30   1
  -3  -7   9    8.60    1.70   1
   3   7  -8    3.20    1.20   1
  -3  -7   8    6.00    1.60   1
   3   7  -7    1.00    1.00   1
  -3  -7   7    1.80    1.80   1
   3   7  -6   29.00    1.80   1
  -3  -7   6   27.50    1.90   1
   3   7  -5    6.40    1.00   1
  -3  -7   5    8.40    1.40   1
   3   7  -4    3.90    0.70   1
  -3  -7   4    4.40    1.00   1
   3   7  -3    0.30    0.50   1
  -3  -7   3    0.40    0.80   1
   3   7  -2    0.40    1.00   1
  -3  -7   2    0.00    0.90   1
   3   7  -1    1.70    0.80   1
  -3  -7   1    1.10    0.90   1
   3   7   0    0.60    1.20   1
  -3  -7   0   -0.40    0.90   1
   3   7   1   37.10    2.40   1
  -3  -7  -1   42.20    1.70   1
   3   7   2   10.80    1.50   1
  -3  -7  -2   10.90    1.00   1
   3   7   3    2.30    1.10   1
  -3  -7  -3    1.10    0.80   1
   3   7   4    8.60    1.10   1
  -3  -7  -4    8.60    0.90   1
   3   7   5   21.30    2.40   1
  -3  -7  -5   21.50    1.50   1
   3   7   6    2.70    1.30   1
  -3  -7  -6   -1.20    0.90   1
   3   7   7    0.10    1.80   1
  -3  -7  -7    1.20    1.60   1
   3   7   8    1.80    1.50   1
  -3  -7  -8    1.30    1.80   1
   3   7   9    8.50    2.30   1
  -3  -7  -9   11.20    1.60   1
   3   7  10    4.40    2.10   1
  -3  -7 -10    1.30    1.40   1
   3   7  11   34.80    6.00   1
  -3  -7 -11   29.10    2.80   1
   3   7  12   19.00    5.90   1
  -3  -7 -12   13.50    2.30   1
   3   7  13   -4.30    2.40   1
  -3  -7 -13    0.70    1.80   1
   3   7  14    4.70    3.00   1
  -3  -7 -14   -2.00    4.90   1
   3   8 -13   -0.10    4.50   1
  -3  -8  13   -0.10    3.40   1
   3   8 -12    4.50    4.00   1
   3   8 -11   13.20    4.10   1
  -3  -8  11    5.10    3.00   1
   3   8 -10    0.00    1.80   1
   3   8  -9    2.10    1.70   1
  -3  -8   9    3.30    1.40   1
   3   8  -8    0.90    1.10   1
   3   8  -7   -0.30    1.00   1
  -3  -8   7    0.60    1.20   1
   3   8  -6    1.20    0.80   1
  -3  -8   6    3.00    1.20   1
   3   8  -5    5.20    0.70   1
  -3  -8   5    3.60    1.60   1
   3   8  -4    4.30    1.10   1
  -3  -8   4    7.30    1.50   1
   3   8  -3   10.80    1.30   1
  -3  -8   3   11.30    1.60   1
   3   8  -2   -0.20    1.40   1
  -3  -8   2    0.60    0.90   1
   3   8  -1   17.70    2.30   1
  -3  -8   1   16.50    1.60   1
   3   8   0    0.20    1.00   1
  -3  -8   0    0.00    0.90   1
   3   8   1    8.80    1.40   1
  -3  -8  -1    9.50    1.50   1
   3   8   2   -0.40    1.40   1
  -3  -8  -2   -0.30    0.60   1
   3   8   3    2.70    0.90   1
  -3  -8  -3    1.10    0.70   1
   3   8   4   61.70    4.50   1
  -3  -8  -4   69.40    3.30   1
   3   8   5   15.50    1.90   1
  -3  -8  -5   17.40    1.40   1
   3   8   6    5.30    1.80   1
  -3  -8  -6    0.30    1.40   1
   3   8   7   -0.40    1.40   1
  -3  -8  -7   -0.40    1.20   1
   3   8   8    2.50    1.40   1
  -3  -8  -8    3.80    1.30   1
  -3  -8  -9   -0.80    1.00   1
   3   8  10    2.20    2.10   1
  -3  -8 -10    3.10    1.50   1
   3   8  11    4.60    5.10   1
  -3  -8 -11   -1.20    1.60   1
   3   8  12    4.70    4.40   1
  -3  -8 -12   -0.80    1.60   1
   3   8  13    4.00    2.40   1
  -3  -8 -13    5.80    2.10   1
   3   8  14   -2.30    3.00   1
  -3  -9  12   -0.60    2.80   1
   3   9 -11   -1.60    3.50   1
  -3  -9  11    3.50    2.90   1
   3   9 -10    6.10    1.60   1
  -3  -9  10    7.60    3.10   1
   3   9  -9   22.60    1.90   1
  -3  -9   9   23.50    3.70   1
   3   9  -8    6.80    1.30   1
  -3  -9   8    8.30    1.60   1
   3   9  -7    0.60    0.70   1
  -3  -9   7   -3.90    2.10   1
   3   9  -6   18.80    0.90   1
  -3  -9   6   15.80    2.90   1
   3   9  -5    7.90    1.50   1
  -3  -9   5    7.30    1.60   1
   3   9  -4    8.40    2.30   1
  -3  -9   4    8.90    1.20   1
   3   9  -3    0.60    1.10   1
  -3  -9   3   -0.30    0.90   1
   3   9  -2    4.70    1.70   1
  -3  -9   2    5.70    1.20   1
   3   9  -1   24.90    2.60   1
  -3  -9   1   35.00    2.10   1
   3   9   0    6.10    0.90   1
  -3  -9   0    4.20    1.10   1
   3   9   1   15.50    1.30   1
  -3  -9  -1   15.40    1.90   1
   3   9   2   63.90    2.90   1
  -3  -9  -2   67.90    2.30   1
   3   9   3   33.40    1.80   1
  -3  -9  -3   36.40    1.70   1
   3   9   4   23.40    2.60   1
  -3  -9  -4   22.80    1.60   1
   3   9   5    4.20    1.40   1
  -3  -9  -5    5.80    1.00   1
   3   9   6    5.70    1.50   1
  -3  -9  -6    6.80    1.70   1
   3   9   7    1.60    1.50   1
  -3  -9  -7    0.70    1.20   1
   3   9   8    1.00    2.50   1
  -3  -9  -8    0.30    1.10   1
   3   9   9    3.80    2.30   1
  -3  -9  -9    1.00    1.10   1
   3   9  10   -0.80    1.80   1
  -3  -9 -10    2.60    1.40   1
   3   9  11   -2.00    4.10   1
  -3  -9 -11    1.50    1.70   1
  -3  -9 -12   -0.90    1.80   1
   3   9  13    8.80    6.50   1
  -3  -9 -13   -1.10    1.70   1
   3  10 -13    9.90    4.40   1
  -3 -10  13    5.20    3.00   1
  -3 -10  12    1.70    3.20   1
   3  10 -10   -0.60    3.80   1
   3  10  -9    2.60    1.80   1
  -3 -10   9    0.80    2.60   1
   3  10  -8    5.80    1.10   1
  -3 -10   8    3.10    2.50   1
   3  10  -7   31.20    1.30   1
  -3 -10   7   27.10    2.40   1
   3  10  -6    1.40    2.00   1
  -3 -10   6   -0.40    1.00   1
   3  10  -5   12.20    1.90   1
  -3 -10   5    9.50    1.50   1
   3  10  -4   18.10    3.40   1
  -3 -10   4   18.30    2.00   1
   3  10  -3   -0.70    2.20   1
  -3 -10   3   -1.30    1.00   1
   3  10  -2   -1.20    0.90   1
  -3 -10   2    0.30    1.00   1
   3  10  -1    4.70    1.40   1
  -3 -10   1    1.00    1.00   1
   3  10   0   42.10    2.70   1
  -3 -10   0   41.00    2.30   1
   3  10   1   58.70    3.50   1
  -3 -10  -1   63.20    3.00   1
   3  10   2    3.10    1.10   1
  -3 -10  -2    6.50    0.80   1
   3  10   3   12.90    1.30   1
  -3 -10  -3   14.50    1.10   1
   3  10   4   -1.10    1.70   1
  -3 -10  -4    0.00    1.00   1
   3  10   5    7.40    1.00   1
  -3 -10  -5    4.00    1.10   1
   3  10   6   16.10    2.30   1
  -3 -10  -6   12.30    2.10   1
   3  10   7    5.40    2.60   1
  -3 -10  -7    4.50    1.70   1
   3  10   8   -0.30    2.20   1
  -3 -10  -8    1.20    1.70   1
   3  10   9    2.00    2.00   1
  -3 -10  -9    0.80    1.10   1
   3  10  10   -0.60    2.20   1
  -3 -10 -10   -1.60    1.40   1
  -3 -10 -11    0.00    1.50   1
  -3 -10 -12   -1.30    1.80   1
  -3 -10 -13   -4.80    4.00   1
   3  11 -12    1.70    4.10   1
  -3 -11  12    1.50    3.00   1
   3  11 -11    1.60    4.00   1
  -3 -11  11    0.10    2.70   1
  -3 -11  10    6.10    2.80   1
   3  11  -9    1.70    2.40   1
  -3 -11   9    2.80    2.40   1
   3  11  -8   -0.50    1.50   1
  -3 -11   8    1.60    1.20   1
   3  11  -7    2.60    1.50   1
  -3 -11   7    3.80    2.30   1
   3  11  -6    2.10    2.20   1
  -3 -11   6    6.50    1.40   1
   3  11  -5    2.80    1.40   1
  -3 -11   5    5.30    2.30   1
   3  11  -4    5.90    1.50   1
  -3 -11   4    6.20    2.40   1
   3  11  -3    1.60    1.50   1
  -3 -11   3    0.30    1.10   1
   3  11  -2    9.30    2.60   1
  -3 -11   2    5.50    1.20   1
   3  11  -1    6.60    1.40   1
  -3 -11   1    6.20    1.20   1
   3  11   0   48.10    2.80   1
  -3 -11   0   41.60    2.60   1
   3  11   1   20.90    1.80   1
  -3 -11  -1   20.20    1.70   1
   3  11   2    0.30    1.10   1
  -3 -11  -2    1.00    1.60   1
   3  11   3    3.30    1.20   1
  -3 -11  -3    3.20    0.80   1
   3  11   4    3.60    1.00   1
  -3 -11  -4    4.20    0.80   1
   3  11   5   27.90    2.10   1
  -3 -11  -5   29.30    2.00   1
   3  11   6   -0.10    1.10   1
  -3 -11  -6    1.60    1.00   1
   3  11   7   14.20    3.00   1
  -3 -11  -7    7.90    1.90   1
   3  11   8    0.00    1.60   1
  -3 -11  -8    0.20    1.00   1
   3  11   9    0.90    1.80   1
  -3 -11  -9    5.20    2.10   1
   3  11  10    5.40    2.50   1
  -3 -11 -10    1.60    1.30   1
  -3 -11 -11    4.30    3.10   1
  -3 -11 -12   -1.10    1.80   1
   3  11  13    4.10    2.90   1
  -3 -11 -13   -0.50    3.40   1
  -3 -12  11    3.70    3.00   1
   3  12 -10    8.10    3.70   1
  -3 -12  10    4.00    2.60   1
   3  12  -9    7.50    2.00   1
   3  12  -8    6.70    2.60   1
  -3 -12   8    1.90    2.40   1
   3  12  -7   -0.30    2.30   1
  -3 -12   7   -3.50    2.20   1
   3  12  -6   -1.00    1.50   1
  -3 -12   6    0.60    1.30   1
   3  12  -5   -3.90    2.00   1
   3  12  -4    1.80    1.50   1
   3  12  -3    2.20    2.30   1
  -3 -12   3    1.90    1.40   1
   3  12  -2    0.30    1.30   1
  -3 -12   2    1.80    1.30   1
   3  12  -1   46.00    3.40   1
  -3 -12   1   42.60    4.20   1
   3  12   0    0.90    1.10   1
  -3 -12   0    0.10    1.20   1
   3  12   1   -0.50    1.20   1
   3  12   2    6.80    1.40   1
  -3 -12  -2    5.00    1.80   1
   3  12   3    1.70    1.20   1
  -3 -12  -3    2.40    0.60   1
   3  12   4    1.40    1.00   1
  -3 -12  -4    3.10    0.80   1
   3  12   5   16.40    1.60   1
  -3 -12  -5   21.10    2.10   1
   3  12   6   13.00    1.60   1
  -3 -12  -6   10.80    1.40   1
  -3 -12  -7    4.10    1.20   1
   3  12   8    2.00    1.70   1
  -3 -12  -8    0.20    1.00   1
   3  12   9   -0.10    2.00   1
  -3 -12  -9   -1.10    1.30   1
   3  12  10    3.80    2.60   1
  -3 -12 -10    3.20    2.60   1
   3  12  11   -0.80    3.90   1
  -3 -12 -11   -0.80    3.40   1
  -3 -12 -12    0.50    1.70   1
   3  13 -12   10.90    4.60   1
  -3 -13  12    4.80    3.60   1
   3  13 -11    3.70    4.10   1
  -3 -13  11    1.70    3.00   1
  -3 -13  10    9.90    3.30   1
   3  13  -8    1.80    1.90   1
  -3 -13   8   -1.30    2.40   1
   3  13  -7    1.20    2.00   1
  -3 -13   7    0.70    2.30   1
   3  13  -6   -1.10    2.20   1
  -3 -13   6   -0.60    1.70   1
   3  13  -5    2.70    1.80   1
   3  13  -4    1.30    1.60   1
   3  13  -3    9.10    2.80   1
  -3 -13   3   13.40    2.70   1
   3  13  -2   23.10    3.90   1
  -3 -13   2   24.30    3.20   1
   3  13  -1   -2.40    1.20   1
  -3 -13   1    0.30    1.40   1
   3  13   0    9.10    1.40   1
  -3 -13   0    7.20    2.10   1
   3  13   1    1.60    1.30   1
  -3 -13  -1   -1.90    1.70   1
   3  13   2    1.40    1.90   1
  -3 -13  -2    1.30    1.80   1
   3  13   3   -0.40    1.20   1
  -3 -13  -3    1.60    2.00   1
   3  13   4   -1.50    2.10   1
  -3 -13  -4    0.20    0.80   1
   3  13   5    0.50    1.90   1
  -3 -13  -5   -0.20    0.80   1
   3  13   6    3.90    1.70   1
  -3 -13  -6    0.80    1.30   1
   3  13   7    5.70    2.60   1
  -3 -13  -7   10.70    2.00   1
   3  13   8    4.80    3.10   1
  -3 -13  -8   -1.80    1.80   1
   3  13   9    1.70    2.00   1
  -3 -13  -9    4.40    1.40   1
   3  13  10    3.90    2.40   1
  -3 -13 -10    0.90    3.10   1
   3  13  11   -0.90    2.30   1
  -3 -13 -11   -2.40    1.70   1
   3  13  12    0.60    3.40   1
  -3 -13 -12   -2.80    3.60   1
  -3 -14  11    0.90    3.00   1
  -3 -14  10   13.40    3.50   1
   3  14  -9    2.50    3.80   1
  -3 -14   9   -3.60    2.70   1
   3  14  -8   -0.30    2.30   1
  -3 -14   8    3.90    2.60   1
   3  14  -7   -1.00    2.00   1
  -3 -14   7   -3.80    2.40   1
   3  14  -6    0.10    1.70   1
  -3 -14   6   -0.40    1.40   1
   3  14  -5   -1.30    2.40   1
  -3 -14   5    1.60    1.40   1
   3  14  -4    4.10    2.50   1
  -3 -14   4    1.50    1.50   1
   3  14  -3    5.70    2.60   1
  -3 -14   3   -0.40    2.00   1
   3  14  -2    0.90    1.40   1
  -3 -14   2    0.30    1.40   1
   3  14  -1    0.60    1.30   1
  -3 -14   1    2.40    2.00   1
   3  14   0    9.30    1.70   1
  -3 -14   0    8.80    2.50   1
   3  14   1   -1.60    1.90   1
  -3 -14  -1   -0.20    1.70   1
   3  14   2   -1.10    1.20   1
  -3 -14  -2   -1.60    2.20   1
   3  14   3   -1.50    1.20   1
  -3 -14  -3   -1.00    1.20   1
   3  14   4    3.90    1.90   1
  -3 -14  -4    3.80    0.80   1
   3  14   5    1.20    1.80   1
  -3 -14  -5    2.30    1.10   1
   3  14   6   -0.70    2.00   1
  -3 -14  -6    1.30    1.00   1
   3  14   7    7.40    2.10   1
  -3 -14  -7    9.90    1.50   1
  -3 -14  -8    3.00    1.30   1
   3  14   9    1.60    2.30   1
  -3 -14  -9    3.90    1.70   1
   3  14  10   -1.50    2.30   1
  -3 -14 -10    2.80    2.50   1
   3  14  11   -4.90    5.50   1
  -3 -14 -11    1.90    1.80   1
  -3 -15  11    7.60    4.00   1
   3  15 -10   -2.10    4.10   1
  -3 -15  10    3.00    3.30   1
  -3 -15   9   -2.30    2.60   1
  -3 -15   8    4.90    2.80   1
   3  15  -7    5.20    2.00   1
  -3 -15   7    4.60    2.70   1
   3  15  -6    2.90    2.50   1
  -3 -15   6    6.30    2.70   1
   3  15  -5    2.80    2.10   1
  -3 -15   5    0.40    1.60   1
   3  15  -4    1.90    2.30   1
   3  15  -3   -0.10    2.10   1
  -3 -15   3   -0.10    2.30   1
   3  15  -2    4.40    2.30   1
  -3 -15   2   -0.80    2.00   1
   3  15  -1    6.10    2.10   1
  -3 -15   1    4.40    2.20   1
   3  15   0    1.70    1.40   1
  -3 -15   0    1.80    2.00   1
   3  15   1    1.00    1.40   1
  -3 -15  -1   -0.50    1.40   1
   3  15   2   -0.70    1.30   1
  -3 -15  -2    0.20    2.30   1
   3  15   3   -1.40    2.00   1
  -3 -15  -3    2.40    1.80   1
   3  15   4    3.00    2.20   1
  -3 -15  -4    1.20    1.80   1
   3  15   5    5.30    2.30   1
   3  15   6    2.50    2.20   1
  -3 -15  -6    6.50    2.10   1
   3  15   7    0.70    1.90   1
   3  15   9    1.40    2.90   1
   3  15  10    1.60    2.60   1
  -3 -15 -10    2.20    1.80   1
   3  15  11   -2.20    2.90   1
   3  16 -10    2.10    4.30   1
  -3 -16  10   -9.00    3.90   1
  -3 -16   9   -7.00    2.90   1
  -3 -16   8    1.50    3.20   1
   3  16  -7    5.30    2.00   1
  -3 -16   7    5.10    2.60   1
   3  16  -6    3.60    2.90   1
  -3 -16   6    1.90    2.60   1
   3  16  -5    2.90    2.60   1
  -3 -16   5    7.00    1.70   1
   3  16  -4    3.50    2.30   1
  -3 -16   4    4.20    2.60   1
   3  16  -3    2.40    2.20   1
  -3 -16   3    0.20    2.20   1
   3  16  -2    2.40    2.30   1
   3  16  -1    8.80    2.40   1
  -3 -16   1   12.50    2.70   1
   3  16   0    2.10    1.90   1
  -3 -16   0    0.20    1.50   1
   3  16   1    1.00    1.50   1
  -3 -16  -1    0.30    1.50   1
   3  16   2   11.50    2.40   1
  -3 -16  -2    6.00    2.50   1
   3  16   3   -5.00    2.10   1
  -3 -16  -3    0.40    1.40   1
   3  16   4    0.30    2.10   1
  -3 -16  -4    2.70    1.90   1
   3  16   5   -0.50    2.20   1
  -3 -16  -5    4.10    1.80   1
   3  16   6    2.30    2.20   1
   3  16   7   -0.60    4.40   1
   3  16   8    3.40    2.50   1
   3  16   9    2.10    2.60   1
  -3 -16  -9    1.90    1.70   1
   3  16  10    9.20    3.50   1
  -3 -17   9   -5.10    2.90   1
  -3 -17   8   -2.70    2.80   1
   3  17  -7   -2.40    3.70   1
  -3 -17   7    0.50    2.40   1
   3  17  -6    8.00    2.80   1
  -3 -17   6    0.40    2.50   1
   3  17  -5    7.40    2.80   1
  -3 -17   5    8.00    2.80   1
   3  17  -4    4.20    2.60   1
  -3 -17   4    0.60    2.50   1
   3  17  -3   -1.80    2.40   1
  -3 -17   3   -2.40    3.00   1
   3  17  -2    2.40    2.70   1
  -3 -17   2    5.00    2.60   1
   3  17  -1    2.60    2.20   1
   3  17   0   -1.00    2.70   1
  -3 -17   0   -0.20    1.90   1
   3  17   1    1.60    2.10   1
  -3 -17  -1   -0.60    1.50   1
   3  17   2   -1.50    2.30   1
  -3 -17  -2    0.90    1.40   1
   3  17   3   13.60    2.70   1
  -3 -17  -3   15.40    2.80   1
   3  17   4    4.50    2.50   1
  -3 -17  -4    7.80    2.40   1
   3  17   5    4.60    4.80   1
  -3 -17  -5   -1.00    1.80   1
   3  17   6    5.30    5.20   1
   3  17   7   18.60    5.80   1
  -3 -17  -7    0.40    2.30   1
   3  17   8    2.90    2.50   1
   3  17   9   -0.80    2.50   1
  -3 -17  -9   -1.00    2.10   1
  -3 -18   9   -1.00    3.90   1
  -3 -18   8    2.10    3.60   1
   3  18  -7   -2.30    4.00   1
  -3 -18   7    1.00    2.70   1
   3  18  -6    1.40    2.70   1
  -3 -18   6    1.90    2.60   1
   3  18  -5   -0.70    2.60   1
  -3 -18   5    2.40    2.50   1
   3  18  -4   12.80    3.80   1
  -3 -18   4   18.80    3.50   1
   3  18  -3    1.10    2.90   1
  -3 -18   3    4.40    2.70   1
   3  18  -2    1.90    2.80   1
  -3 -18   2    1.40    2.50   1
   3  18  -1   -1.70    3.00   1
  -3 -18   1   -1.50    2.20   1
   3  18   0    1.50    3.30   1
  -3 -18   0    0.80    2.20   1
   3  18   1    2.10    3.00   1
  -3 -18  -1    0.70    2.00   1
   3  18   2   -0.30    2.00   1
  -3 -18  -2    0.80    2.00   1
   3  18   3    2.70    2.50   1
   3  18   4    0.40    2.30   1
   3  18   5    1.60    2.70   1
   3  18   6    3.90    2.70   1
  -3 -18  -6    2.90    2.20   1
   3  18   7    1.40    2.60   1
   3  18   8    0.50    2.80   1
  -3 -19   8    0.70    2.90   1
  -3 -19   7   -2.50    3.20   1
  -3 -19   6   12.00    3.50   1
   3  19  -5   -1.50    2.40   1
   3  19  -4   -2.90    2.60   1
  -3 -19   4   -4.30    2.80   1
   3  19  -3   -0.10    2.90   1
   3  19  -2    7.20    3.20   1
  -3 -19   2    1.20    2.30   1
   3  19  -1    3.30    3.10   1
  -3 -19   1    1.80    2.30   1
   3  19   0    5.20    3.70   1
  -3 -19   0    0.80    2.30   1
   3  19   1   -0.60    2.90   1
  -3 -19  -1    4.20    2.70   1
   3  19   2    2.00    2.60   1
   3  19   3   -1.80    2.40   1
  -3 -19  -3    2.10    2.40   1
   3  19   4   -0.50    2.90   1
   3  19   5    2.10    2.60   1
  -3 -19  -5    3.00    2.10   1
   3  19   6    3.10    3.20   1
  -3 -19  -6   -1.20    2.00   1
   3  19   7   -1.40    3.10   1
  -3 -20   6   -1.90    2.40   1
   3  20  -5    9.80    3.70   1
  -3 -20   5    8.90    3.20   1
   3  20  -4   -2.00    2.60   1
  -3 -20   4   -1.90    2.40   1
   3  20  -3   -3.00    3.00   1
  -3 -20   3   -1.20    2.50   1
   3  20  -2   -0.90    2.90   1
   3  20  -1   -0.60    3.10   1
  -3 -20   1   -0.50    2.30   1
   3  20   0   -2.90    2.70   1
  -3 -20   0   -0.70    2.40   1
   3  20   1    1.80    2.90   1
  -3 -20  -1    5.20    2.60   1
   3  20   2   -3.10    2.90   1
  -3 -20  -2    2.40    2.40   1
   3  20   3   -0.50    2.60   1
   3  20   4    0.30    2.90   1
  -3 -20  -4   -3.70    2.10   1
   3  20   5    2.90    2.50   1
  -3 -20  -5   -0.40    2.10   1
   3  20   6   -0.60    2.50   1
  -3 -20  -6   -1.40    2.80   1
  -3 -21   5    2.10    2.60   1
   3  21  -4    1.40    3.40   1
  -3 -21   4    8.60    2.90   1
   3  21  -3   -5.90    4.20   1
  -3 -21   3   -1.30    2.50   1
   3  21  -2    8.30    3.30   1
  -3 -21   2    4.20    3.00   1
   3  21  -1   -2.40    3.20   1
  -3 -21   1   -1.20    2.50   1
   3  21   0    0.70    3.10   1
   3  21   1    4.00    3.40   1
   3  21   2   -1.10    3.00   1
   3  21   3   -1.50    2.60   1
  -3 -21  -3    0.80    2.30   1
   3  21   4   -1.80    3.40   1
   3  21   5   -6.00    3.10   1
   3  22  -3   -0.50    4.10   1
  -3 -22   3    8.40    3.10   1
   3  22  -2    2.80    4.60   1
  -3 -22   2   -0.20    2.50   1
   3  22  -1    0.50    4.50   1
  -3 -22   1    6.20    2.80   1
   3  22   0    0.20    3.70   1
  -3 -22   0    5.50    3.00   1
   3  22   1   -8.90    3.60   1
  -3 -22  -1    3.70    2.80   1
   3  22   2    3.20    3.60   1
  -3 -22  -2   -1.20    2.50   1
   4   0 -11    1.10    4.20   1
   4   0 -10   -0.60    2.40   1
   4   0  -9    1.00    2.70   1
   4   0  -8   12.20    4.00   1
   4   0  -6    2.70    2.00   1
   4   0  -5   -1.80    1.30   1
   4   0  -4   -2.10    1.20   1
   4   0  -3    0.70    1.40   1
   4   0  -2    5.20    1.20   1
   4   0  -1   -1.10    1.10   1
   4   0   0   19.50    2.40   1
   4   0   1    1.60    1.40   1
   4   0   2    5.20    1.30   1
   4   0   3   -0.80    1.30   1
   4   0   4    2.00    1.50   1
   4   0   5   -0.10    1.30   1
   4   0   6   14.20    2.20   1
   4   0   7    1.60    1.70   1
   4   0   8   -0.40    1.90   1
   4   0   9   -1.00    2.20   1
   4   0  10    2.30    2.50   1
   4   0  11   -2.20    2.70   1
  -4  -1  11   -3.30    4.30   1
  -4  -1  10    2.10    2.50   1
   4   1  -9    5.10    2.80   1
  -4  -1   9    4.00    3.80   1
   4   1  -8    1.80    3.50   1
   4   1  -7    1.20    2.00   1
  -4  -1   7    0.50    1.90   1
   4   1  -6    3.60    1.70   1
  -4  -1   6    4.30    1.70   1
   4   1  -5    1.40    1.40   1
  -4  -1   5   -1.70    1.90   1
   4   1  -4   -3.60    1.90   1
  -4  -1   4    2.90    1.50   1
   4   1  -3    0.40    1.60   1
  -4  -1   3    0.60    1.40   1
   4   1  -2    1.60    1.50   1
  -4  -1   2    4.40    1.50   1
   4   1  -1    2.70    1.50   1
  -4  -1   1    2.40    1.50   1
   4   1   0    9.90    1.40   1
  -4  -1   0   13.90    2.10   1
   4   1   1    6.00    1.30   1
  -4  -1  -1    6.30    1.30   1
   4   1   2   -0.10    1.20   1
  -4  -1  -2   -0.10    1.10   1
   4   1   3    1.60    1.30   1
  -4  -1  -3   -1.10    1.20   1
   4   1   4    3.20    1.30   1
  -4  -1  -4    1.40    1.20   1
   4   1   5   -0.40    1.50   1
  -4  -1  -5   -0.40    1.30   1
   4   1   6    1.40    2.40   1
  -4  -1  -6    1.50    1.70   1
   4   1   7    3.40    1.90   1
  -4  -1  -7    3.80    1.80   1
   4   1   8    0.00    2.00   1
  -4  -1  -8    0.00    1.80   1
   4   1   9    2.30    3.70   1
  -4  -1  -9    0.00    2.10   1
   4   1  10    3.20    2.40   1
  -4  -1 -10    0.40    2.50   1
   4   1  11    2.60    2.90   1
  -4  -1 -11    4.60    2.60   1
   4   2 -11    1.90    4.40   1
   4   2 -10    1.40    3.50   1
  -4  -2  10    4.10    3.50   1
   4   2  -9    0.40    3.00   1
  -4  -2   9    0.20    3.90   1
   4   2  -8    5.30    2.50   1
  -4  -2   8    0.00    3.50   1
   4   2  -7   22.30    4.20   1
  -4  -2   7   20.20    2.20   1
   4   2  -6   10.90    2.50   1
  -4  -2   6   10.00    1.80   1
   4   2  -5   -0.10    1.40   1
  -4  -2   5    0.70    1.80   1
   4   2  -4   -0.50    1.40   1
  -4  -2   4    1.90    2.10   1
   4   2  -3    0.90    1.10   1
  -4  -2   3    3.50    2.40   1
   4   2  -2   -1.00    1.40   1
  -4  -2   2   -0.80    1.60   1
   4   2  -1   -0.80    1.90   1
  -4  -2   1    2.90    1.50   1
   4   2   0    0.40    1.00   1
  -4  -2   0    3.70    1.60   1
   4   2   1    1.40    1.00   1
  -4  -2  -1    2.10    1.00   1
   4   2   2    0.70    1.30   1
  -4  -2  -2   -0.80    1.00   1
   4   2   3    0.40    1.20   1
  -4  -2  -3   -0.20    1.20   1
   4   2   4    0.20    1.60   1
  -4  -2  -4    1.80    1.20   1
   4   2   5    3.90    1.80   1
  -4  -2  -5    1.90    1.70   1
   4   2   6    1.00    1.70   1
  -4  -2  -6    1.40    1.60   1
   4   2   7    0.10    1.80   1
  -4  -2  -7   -0.30    1.70   1
   4   2   8   -2.90    2.30   1
  -4  -2  -8   -0.30    1.70   1
   4   2   9   -2.20    4.00   1
  -4  -2  -9   -1.00    2.00   1
   4   2  10   -1.90    4.40   1
  -4  -2 -10   -0.70    2.10   1
   4   2  11   -2.60    2.40   1
  -4  -2 -11    3.30    2.40   1
   4   3 -11    4.80    4.80   1
  -4  -3  11    0.20    3.30   1
   4   3 -10   -1.60    4.40   1
   4   3  -9  -10.20    3.80   1
  -4  -3   9    2.50    3.40   1
   4   3  -8    6.20    3.80   1
  -4  -3   8    4.90    3.30   1
   4   3  -7    9.00    3.70   1
  -4  -3   7    7.60    3.20   1
   4   3  -6    7.80    3.20   1
  -4  -3   6    8.90    2.90   1
   4   3  -5   10.70    3.10   1
  -4  -3   5   12.10    2.20   1
   4   3  -4   -0.20    1.30   1
  -4  -3   4    0.00    1.60   1
   4   3  -3   -1.10    1.30   1
  -4  -3   3   -2.50    1.70   1
   4   3  -2    0.40    1.10   1
  -4  -3   2   -2.20    2.10   1
   4   3  -1    7.60    1.30   1
  -4  -3   1    6.70    1.80   1
   4   3   0    4.30    1.20   1
  -4  -3   0    3.10    2.40   1
   4   3   1   -0.10    0.90   1
  -4  -3  -1    1.30    1.10   1
   4   3   2    1.70    1.50   1
  -4  -3  -2    2.40    1.30   1
   4   3   3    1.80    1.70   1
  -4  -3  -3   -0.70    1.30   1
   4   3   4    1.30    1.60   1
  -4  -3  -4    3.20    1.20   1
   4   3   5    3.10    1.70   1
  -4  -3  -5    0.40    1.90   1
   4   3   6    2.30    1.70   1
  -4  -3  -6   -0.30    1.70   1
   4   3   7    4.30    2.00   1
  -4  -3  -7    1.20    1.70   1
   4   3   8   -1.80    2.00   1
  -4  -3  -8    1.60    1.90   1
   4   3   9    4.00    3.90   1
  -4  -3  -9    1.90    2.00   1
   4   3  10   -0.70    2.40   1
  -4  -3 -10    1.20    1.90   1
   4   3  11   -0.60    2.60   1
  -4  -3 -11    0.60    2.50   1
   4   4 -11    4.20    4.80   1
  -4  -4  11   -8.80    4.20   1
   4   4 -10   -0.10    2.60   1
  -4  -4  10    1.10    3.40   1
   4   4  -9   -8.70    4.10   1
   4   4  -8    7.70    3.80   1
   4   4  -7   -0.70    2.10   1
  -4  -4   7    1.80    3.10   1
   4   4  -6   -1.60    2.80   1
  -4  -4   6    3.50    2.90   1
   4   4  -5    5.10    2.00   1
  -4  -4   5    2.50    2.00   1
   4   4  -4   -1.70    3.00   1
  -4  -4   4    0.60    1.70   1
   4   4  -3   -0.70    1.10   1
  -4  -4   3   -0.70    1.70   1
   4   4  -2    2.10    1.30   1
  -4  -4   2   -0.20    1.50   1
   4   4  -1   -1.30    1.50   1
  -4  -4   1   -4.10    1.60   1
   4   4   0    1.70    1.20   1
  -4  -4   0    3.90    1.70   1
   4   4   1    2.10    1.20   1
  -4  -4  -1   -0.30    1.30   1
   4   4   2    4.10    1.70   1
  -4  -4  -2    4.40    1.20   1
   4   4   3    3.60    1.70   1
  -4  -4  -3   -0.50    1.30   1
   4   4   4    2.50    1.70   1
  -4  -4  -4   -1.40    1.10   1
   4   4   5    0.20    1.60   1
  -4  -4  -5   -0.20    1.40   1
   4   4   6    7.90    2.00   1
  -4  -4  -6    9.40    1.80   1
   4   4   7    0.10    3.10   1
  -4  -4  -7   -1.50    1.50   1
   4   4   8    2.60    2.20   1
  -4  -4  -8   -0.90    1.70   1
   4   4   9    0.00    3.90   1
  -4  -4  -9    1.00    1.90   1
   4   4  10   -1.60    2.60   1
  -4  -4 -10    2.80    2.20   1
   4   4  11    8.10    3.10   1
  -4  -4 -11    7.80    4.00   1
   4   5 -11    9.40    4.80   1
  -4  -5  11   -0.30    3.20   1
   4   5 -10    6.20    2.60   1
   4   5  -9   -0.10    2.60   1
   4   5  -8    3.70    2.50   1
   4   5  -7    6.60    2.40   1
   4   5  -6    4.20    2.10   1
  -4  -5   6    1.80    2.90   1
   4   5  -5    3.40    2.10   1
  -4  -5   5    4.50    3.20   1
  -4  -5   4    2.90    1.70   1
   4   5  -3    1.00    1.60   1
  -4  -5   3    1.30    1.60   1
   4   5  -2   -0.10    2.30   1
  -4  -5   2    0.40    1.70   1
   4   5  -1    2.80    1.40   1
  -4  -5   1    2.70    2.40   1
   4   5   0   -0.90    1.30   1
  -4  -5   0   -0.20    1.60   1
   4   5   1    9.70    1.40   1
  -4  -5  -1    9.80    1.90   1
   4   5   2    5.20    1.80   1
  -4  -5  -2    7.70    1.40   1
   4   5   3   -0.30    1.00   1
  -4  -5  -3    1.20    1.50   1
   4   5   4    0.70    2.10   1
  -4  -5  -4    0.10    1.10   1
   4   5   5    5.80    2.10   1
  -4  -5  -5    9.30    2.10   1
   4   5   6    3.60    2.20   1
  -4  -5  -6   -0.10    1.50   1
   4   5   7   -0.20    2.10   1
  -4  -5  -7    1.10    1.70   1
   4   5   8   -1.80    2.30   1
  -4  -5  -8   -2.20    1.80   1
   4   5   9   -0.60    4.30   1
  -4  -5  -9   -1.10    2.10   1
   4   5  10    1.70    2.60   1
  -4  -5 -10    2.70    2.30   1
   4   5  11    1.30    3.00   1
  -4  -5 -11    0.70    3.00   1
  -4  -6  11   -4.20    3.70   1
   4   6 -10   -4.40    4.20   1
   4   6  -9   -1.10    2.50   1
  -4  -6   9    2.20    3.50   1
   4   6  -8   -5.20    3.00   1
  -4  -6   8    1.40    3.40   1
   4   6  -7    1.00    3.30   1
   4   6  -6   15.00    3.90   1
  -4  -6   6   20.70    4.50   1
   4   6  -5    5.20    3.20   1
  -4  -6   5    3.70    2.90   1
   4   6  -4   -1.10    1.60   1
   4   6  -3    0.30    1.70   1
  -4  -6   3    1.20    2.50   1
   4   6  -2   -0.10    1.30   1
  -4  -6   2    0.50    2.30   1
   4   6  -1    0.30    1.30   1
   4   6   0    1.30    2.40   1
  -4  -6   0    3.80    2.50   1
   4   6   1    2.00    1.80   1
  -4  -6  -1    1.40    2.10   1
   4   6   2    0.10    1.70   1
  -4  -6  -2    0.30    1.10   1
   4   6   3    8.20    2.00   1
  -4  -6  -3    8.70    1.80   1
   4   6   4    3.10    1.80   1
  -4  -6  -4    2.30    1.30   1
   4   6   5   11.60    2.30   1
  -4  -6  -5   14.20    2.30   1
   4   6   6    2.50    2.00   1
  -4  -6  -6   -1.30    1.40   1
   4   6   7    3.70    2.30   1
  -4  -6  -7    0.60    1.50   1
   4   6   8    2.00    2.30   1
  -4  -6  -8   -1.00    1.80   1
   4   6   9    0.30    4.20   1
  -4  -6  -9   -4.30    2.60   1
   4   6  10   -0.40    2.80   1
  -4  -6 -10   -0.30    1.90   1
   4   7 -10   -3.40    4.00   1
   4   7  -9   -1.50    2.70   1
  -4  -7   9   -0.80    3.40   1
   4   7  -8    6.90    3.40   1
   4   7  -7    4.00    2.40   1
   4   7  -6   14.90    2.50   1
  -4  -7   6   17.10    4.00   1
   4   7  -5    7.30    2.30   1
  -4  -7   5   19.40    3.70   1
   4   7  -4    5.00    2.50   1
  -4  -7   4   -0.30    2.80   1
   4   7  -3    2.00    3.00   1
  -4  -7   3   -2.40    2.40   1
   4   7  -2    0.10    1.50   1
  -4  -7   2   -3.00    2.10   1
   4   7  -1    0.70    2.40   1
  -4  -7   1    1.00    2.10   1
   4   7   0    6.50    2.50   1
   4   7   1    1.00    1.70   1
  -4  -7  -1   -2.60    2.00   1
   4   7   2   -2.50    1.90   1
  -4  -7  -2    0.50    1.00   1
   4   7   3    3.10    1.90   1
  -4  -7  -3    3.20    1.20   1
   4   7   4    4.70    2.10   1
  -4  -7  -4    0.30    1.30   1
   4   7   5   -1.20    1.90   1
  -4  -7  -5    2.40    1.30   1
   4   7   6    0.50    2.20   1
  -4  -7  -6   -0.60    1.80   1
   4   7   7   -0.40    2.40   1
  -4  -7  -7   -0.60    1.80   1
   4   7   8    1.70    2.20   1
  -4  -7  -8    1.00    2.70   1
   4   7   9   -1.00    3.20   1
  -4  -7  -9   -0.70    1.80   1
   4   7  10    5.10    3.70   1
  -4  -7 -10    3.30    2.20   1
   4   8 -10   -2.40    4.30   1
   4   8  -9    3.70    2.70   1
   4   8  -8   -4.20    3.30   1
   4   8  -7   -2.50    3.50   1
  -4  -8   7    2.70    3.20   1
   4   8  -6    0.70    2.40   1
  -4  -8   6    4.40    3.20   1
   4   8  -5   -1.90    2.20   1
  -4  -8   5    2.30    3.20   1
   4   8  -4    9.20    2.30   1
  -4  -8   4   11.20    3.60   1
   4   8  -3    0.40    1.90   1
  -4  -8   3    0.40    2.70   1
   4   8  -2    1.00    2.40   1
   4   8  -1    3.10    2.30   1
  -4  -8   1    0.40    2.10   1
   4   8   0    2.70    2.80   1
  -4  -8   0    1.00    2.10   1
   4   8   1   29.30    3.10   1
   4   8   2    5.80    2.00   1
   4   8   3   21.50    2.00   1
  -4  -8  -3   20.70    1.90   1
   4   8   4    0.60    2.10   1
  -4  -8  -4    0.60    1.20   1
   4   8   5    3.40    2.30   1
  -4  -8  -5    0.70    1.30   1
   4   8   6   11.90    4.10   1
  -4  -8  -6    7.50    1.60   1
   4   8   7   -3.40    2.40   1
  -4  -8  -7    0.80    1.60   1
   4   8   8    2.70    2.50   1
  -4  -8  -8    0.80    1.60   1
   4   8   9    0.30    4.30   1
  -4  -8  -9    1.80    2.40   1
   4   8  10   -3.50    4.40   1
  -4  -8 -10    0.00    2.70   1
  -4  -9  10    1.60    3.10   1
   4   9  -9   -5.90    3.70   1
  -4  -9   9   -1.90    3.10   1
   4   9  -8   -0.30    3.20   1
  -4  -9   8    1.00    3.20   1
   4   9  -7   -1.20    2.60   1
  -4  -9   7    3.50    3.50   1
   4   9  -6   -2.50    2.40   1
  -4  -9   6   -0.80    3.10   1
   4   9  -5    1.40    3.40   1
   4   9  -4    2.50    3.60   1
  -4  -9   4   -0.90    2.70   1
   4   9  -3    5.90    3.50   1
   4   9  -2   -2.20    2.60   1
  -4  -9   2   -1.50    2.60   1
   4   9  -1    1.20    1.90   1
  -4  -9   1   -1.60    2.20   1
   4   9   0    2.90    2.90   1
  -4  -9   0    2.50    2.30   1
   4   9   1   18.20    2.70   1
  -4  -9  -1   14.10    3.10   1
   4   9   2   17.40    2.80   1
  -4  -9  -2    8.40    2.80   1
   4   9   3    2.40    2.20   1
  -4  -9  -3    1.00    2.20   1
   4   9   4    6.90    2.50   1
  -4  -9  -4    2.70    2.20   1
   4   9   5   10.70    2.60   1
  -4  -9  -5    8.90    2.80   1
   4   9   6   -1.50    2.20   1
  -4  -9  -6   -0.20    2.10   1
   4   9   7   -1.60    4.00   1
  -4  -9  -7    2.70    2.60   1
   4   9   8    9.10    4.60   1
   4   9   9    5.80    4.80   1
  -4  -9  -9   -0.40    2.20   1
   4   9  10    3.10    3.70   1
  -4  -9 -10   -0.30    3.30   1
  -4 -10   9   -2.10    3.50   1
   4  10  -8    1.90    2.50   1
   4  10  -7    2.40    3.40   1
  -4 -10   7   -1.00    3.10   1
   4  10  -6    2.70    2.40   1
  -4 -10   6   -1.10    3.20   1
   4  10  -5    1.90    2.90   1
  -4 -10   5   -1.60    3.00   1
   4  10  -4    2.30    3.60   1
  -4 -10   4    1.30    3.00   1
   4  10  -3    2.00    2.90   1
  -4 -10   3   -6.80    2.70   1
   4  10  -2   -0.50    2.50   1
  -4 -10   2   -3.00    2.80   1
   4  10  -1    7.50    1.90   1
  -4 -10   1    3.90    2.90   1
   4  10   0   -0.80    3.30   1
   4  10   1   -0.20    2.10   1
  -4 -10  -1   -0.20    2.40   1
   4  10   2    1.20    2.30   1
   4  10   3   -2.10    2.30   1
  -4 -10  -3    4.30    2.60   1
   4  10   4    2.30    2.20   1
  -4 -10  -4    1.40    3.00   1
   4  10   5   12.00    2.60   1
  -4 -10  -5   13.30    3.10   1
   4  10   6    3.50    2.40   1
  -4 -10  -6   -0.40    2.40   1
   4  10   7    0.20    2.40   1
  -4 -10  -7   -6.90    2.30   1
   4  10   8   -5.30    4.00   1
  -4 -10  -8    5.40    2.60   1
   4  10   9   -3.00    4.70   1
   4  11  -9   -8.60    4.10   1
  -4 -11   9   -1.10    3.40   1
   4  11  -8   -3.20    3.80   1
  -4 -11   8   -3.00    3.40   1
   4  11  -7   -4.10    3.20   1
  -4 -11   7   -8.10    3.20   1
   4  11  -6   -4.10    2.50   1
  -4 -11   6    1.10    3.30   1
   4  11  -5   -3.00    2.30   1
   4  11  -4    7.10    3.00   1
   4  11  -3    0.60    1.90   1
   4  11  -2   -0.60    1.90   1
  -4 -11   2    2.90    2.90   1
   4  11  -1    2.10    1.90   1
  -4 -11   1    3.70    2.90   1
   4  11   0    4.40    2.70   1
  -4 -11   0    4.20    2.80   1
   4  11   1    4.30    2.10   1
  -4 -11  -1    5.30    2.90   1
   4  11   2   -2.80    2.10   1
  -4 -11  -2    5.40    2.60   1
   4  11   3    0.00    2.10   1
  -4 -11  -3    0.40    2.30   1
   4  11   4    3.30    2.40   1
  -4 -11  -4    2.30    2.80   1
   4  11   5    5.80    2.60   1
   4  11   6    4.20    2.60   1
  -4 -11  -6   -0.30    2.50   1
   4  11   7    3.10    2.70   1
  -4 -11  -7    0.80    2.60   1
   4  11   8   -0.60    3.70   1
  -4 -11  -8    4.00    3.00   1
  -4 -12   8    3.80    3.90   1
   4  12  -7   -1.50    2.60   1
  -4 -12   7    0.50    3.50   1
   4  12  -6    4.40    3.60   1
   4  12  -5   -0.10    2.40   1
  -4 -12   5    0.00    3.40   1
   4  12  -4   -3.50    3.50   1
  -4 -12   4    1.90    3.50   1
   4  12  -3    9.40    3.40   1
  -4 -12   3    4.80    3.40   1
   4  12  -2    1.90    1.90   1
   4  12  -1    4.50    2.10   1
  -4 -12   1    5.40    3.00   1
   4  12   0   -1.30    1.70   1
  -4 -12   0    4.90    2.90   1
   4  12   1    8.80    2.40   1
   4  12   2   -2.10    2.50   1
  -4 -12  -2    3.10    2.70   1
   4  12   3    3.70    2.60   1
  -4 -12  -3    5.10    2.80   1
   4  12   4    5.70    2.60   1
   4  12   5    0.40    2.50   1
  -4 -12  -5    0.10    2.70   1
   4  12   6    4.40    4.20   1
  -4 -12  -6    1.50    2.50   1
   4  12   7    0.00    2.80   1
  -4 -12  -7    3.60    2.70   1
   4  12   8    1.40    4.60   1
  -4 -12  -8    2.90    2.60   1
   4  13  -8    1.30    3.80   1
  -4 -13   8   -0.70    3.50   1
   4  13  -7   -5.50    4.00   1
   4  13  -6   -2.60    2.60   1
   4  13  -5   -2.80    3.70   1
  -4 -13   5   -2.60    3.30   1
   4  13  -4    1.90    2.40   1
  -4 -13   4   -2.40    3.30   1
   4  13  -3    2.30    3.10   1
  -4 -13   3    1.40    3.30   1
   4  13  -2   -1.50    3.10   1
  -4 -13   2   -3.40    3.00   1
   4  13  -1   -0.50    2.10   1
   4  13   0    2.80    2.00   1
   4  13   1   12.30    4.20   1
   4  13   2   -0.90    2.50   1
   4  13   3    2.70    2.60   1
  -4 -13  -3    3.30    2.90   1
   4  13   4    3.10    2.60   1
  -4 -13  -4    0.60    3.10   1
   4  13   5    7.60    2.90   1
  -4 -13  -5    1.70    2.80   1
   4  13   6    0.70    2.80   1
   4  13   7   -1.10    2.60   1
   4  14  -7    1.30    3.90   1
  -4 -14   7    3.90    3.70   1
   4  14  -6   -5.00    3.60   1
   4  14  -5   -0.90    2.60   1
  -4 -14   5    1.50    3.60   1
   4  14  -4    4.90    4.00   1
  -4 -14   4   -0.90    3.40   1
   4  14  -3    1.80    2.30   1
  -4 -14   3    0.60    3.30   1
   4  14  -2    2.40    3.10   1
  -4 -14   2   -4.50    3.10   1
   4  14  -1   -3.60    3.30   1
  -4 -14   1   12.00    3.30   1
   4  14   0   -3.30    4.30   1
   4  14   1   -0.20    3.50   1
  -4 -14  -1    5.20    3.10   1
   4  14   2    1.20    2.80   1
  -4 -14  -2    2.50    3.00   1
   4  14   3    1.70    2.90   1
   4  14   4    1.40    3.00   1
  -4 -14  -4   -1.30    2.80   1
   4  14   5    0.90    2.70   1
  -4 -14  -5   -3.50    2.70   1
   4  14   6    0.30    2.60   1
   4  14   7   -6.00    2.90   1
   4  15  -6    0.70    3.80   1
   4  15  -5    2.00    3.70   1
  -4 -15   5    1.50    3.40   1
   4  15  -4    2.30    2.70   1
  -4 -15   4   -4.70    3.30   1
   4  15  -3    1.70    3.90   1
  -4 -15   3   -1.50    3.10   1
   4  15  -2    1.40    2.20   1
   4  15  -1    1.60    2.20   1
  -4 -15   1    2.90    3.00   1
   4  15   0    8.50    3.60   1
   4  15   1    2.40    4.20   1
  -4 -15  -1   -5.80    2.80   1
   4  15   2    2.20    2.70   1
  -4 -15  -2    4.50    3.00   1
   4  15   3    5.90    2.80   1
   4  15   4   -0.30    2.50   1
  -4 -15  -4    4.80    2.90   1
   4  15   5   -1.60    2.60   1
   4  15   6    0.70    3.40   1
   4  16  -5   -1.30    3.20   1
   4  16  -4    4.00    2.50   1
  -4 -16   4    5.60    3.50   1
   4  16  -3   -7.30    3.20   1
  -4 -16   3   -1.50    3.10   1
   4  16  -2   -0.70    2.50   1
   4  16  -1    1.60    3.80   1
  -4 -16   1    1.40    3.20   1
   4  16   0    3.10    3.00   1
   4  16   1   -0.60    2.90   1
   4  16   2    5.70    4.00   1
   4  16   3    4.10    5.00   1
   4  16   4   -5.70    3.10   1
  -4 -16  -4    0.70    2.90   1
   4  17  -3    4.00    2.40   1
  -4 -17   3   -0.10    3.10   1
   4  17  -2    0.20    3.60   1
  -4 -17   2   -2.90    3.40   1
   4  17  -1    1.00    4.80   1
  -4 -17   1    0.20    3.20   1
   4  17   0    1.40    4.10   1
  -4 -17   0    3.20    3.20   1
   4  17   1    1.40    3.80   1
  -4 -17  -1    0.70    3.10   1
   4  17   2    0.10    3.20   1
  -4 -17  -2   -8.80    3.00   1
   4  17   3    1.30    2.90   1
   5   0  -5    3.00    4.70   1
   5   0  -4   -4.30    3.80   1
   5   0  -3   -3.10    3.80   1
   5   0   0    1.30    4.00   1
   5   0   3    1.20    3.20   1
   5   0   4    0.40    3.60   1
   5   0   5   -6.20    4.60   1
   5   1  -5   -1.40    3.60   1
  -5  -1   5    1.10    3.80   1
   5   1  -4    2.00    4.00   1
  -5  -1   4   -1.30    4.00   1
   5   1  -3    3.80    4.10   1
   5   1  -2    0.00    3.90   1
   5   1  -1   -4.20    3.70   1
   5   1   0    1.30    4.00   1
   5   1   3   -3.40    3.20   1
   5   1   4   -8.90    4.00   1
  -5  -1  -4    0.30    3.80   1
   5   2  -5    6.10    3.80   1
  -5  -2   5    3.70    3.80   1
  -5  -2   4   -4.00    3.70   1
   5   2  -3   -0.70    3.70   1
  -5  -2   3   -7.90    4.60   1
   5   2  -2    7.70    3.90   1
   5   2  -1   -1.70    3.70   1
   5   2   0   -4.10    3.30   1
   5   2   1    0.40    3.40   1
   5   2   3   -1.30    3.20   1
   5   2   4    0.20    4.20   1
   5   3  -4    4.00    4.00   1
  -5  -3   4   -8.30    3.80   1
   5   3  -3    5.40    4.90   1
   5   3  -2    4.70    3.90   1
   5   3  -1   -4.70    3.40   1
   5   3   0    2.20    3.30   1
   5   3   1    3.10    3.60   1
   5   3   3    0.10    3.40   1
   5   3   4    8.60    4.70   1
   5   4  -4   -2.90    5.00   1
   5   4  -3   -0.90    4.00   1
  -5  -4   3    2.60    4.00   1
   5   4  -2   -5.50    5.00   1
  -5  -4   2   -3.40    3.70   1
   5   4  -1   -1.90    3.50   1
   5   4   0    7.70    4.20   1
   5   4   2   -1.20    3.60   1
   5   4   3   -4.30    3.70   1
   5   4   4    0.50    4.30   1
   5   5  -4    6.00    3.90   1
   5   5  -3    2.60    5.00   1
  -5  -5   3    5.10    4.10   1
   5   5  -2   -2.50    4.10   1
   5   5  -1    3.30    4.10   1
   5   5   1   -0.20    3.80   1
   5   5   2   -0.60    3.90   1
   5   5   3    9.60    4.40   1
   5   6  -3    0.50    4.20   1
  -5  -6   3    0.70    4.10   1
   5   6  -2    4.00    4.90   1
   5   6  -1   -5.60    4.10   1
   5   6   0    0.50    4.60   1
   5   6   1    2.20    4.30   1
   5   6   2    8.20    4.70   1
   5   6   3    2.80    5.40   1
   5   7  -2    4.80    4.20   1
   5   7  -1   -2.00    5.20   1
   5   7   1   -1.30    4.40   1
   5   7   2    0.60    4.40   1
   0   0   0
;
_shelx_hkl_checksum     6654
_shelx_res_file
;
TITL jfkc8l in P21/n #14
CELL 0.71073 3.8573 20.334 13.6288 90 90.571 90
ZERR 4 0.0008 0.0041 0.0027 0 0.03 0
LATT 1
SYMM 0.5-X,0.5+Y,0.5-Z
SFAC C H N O
UNIT 48 36 12 8
EQIV $1 +X,+Y,1+Z
EQIV $2 -1+X,+Y,1+Z
EQIV $3 0.5+X,0.5-Y,0.5+Z
EQIV $4 -0.5+X,0.5-Y,-0.5+Z
L.S. 12
PLAN  5
SIZE 0.22 0.1 0.1
TEMP 22.85
HTAB C1 O1_$1
HTAB C2 O1_$2
HTAB C6 O2_$3
HTAB C11 N1_$4
GRID
BOND $H
MORE -1
CONF
fmap 2
acta 50
MERG 2
OMIT 0 2 0
OMIT 0 0 2
OMIT 0 1 1
OMIT 0 1 2
OMIT 0 2 1
OMIT 3 4 0
REM <olex2.extras>
REM <HklSrc "%.\\KCWS_E15a.HKL">
REM </olex2.extras>
WGHT    0.072100
FVAR       0.58234
O1    4    1.108319    0.139514    0.121324    11.00000    0.12968    0.10876 =
         0.04875   -0.00035    0.02380    0.03537
O2    4    0.826964    0.228662    0.144009    11.00000    0.11516    0.06820 =
         0.05752    0.01762    0.00743    0.00817
N1    3    0.739809    0.157455    0.806444    11.00000    0.07771    0.05179 =
         0.04729   -0.00477   -0.00477    0.00016
N2    3    0.715661    0.097788    0.562247    11.00000    0.06406    0.04710 =
         0.04312   -0.00054    0.00308   -0.00089
N3    3    0.946960    0.176962    0.173673    11.00000    0.07231    0.06346 =
         0.04207    0.00094    0.00244   -0.00187
C1    1    0.652890    0.140258    0.897049    11.00000    0.09242    0.06139 =
         0.04547   -0.00793   -0.00617    0.00916
AFIX  43
H1    2    0.701302    0.169658    0.947630    11.00000   -1.20000
AFIX   0
C2    1    0.496051    0.081779    0.920623    11.00000    0.08211    0.06903 =
         0.04383    0.00642    0.00725    0.01208
AFIX  43
H2    2    0.440889    0.072103    0.985308    11.00000   -1.20000
AFIX   0
C3    1    0.422942    0.038230    0.847261    11.00000    0.06893    0.05588 =
         0.05757    0.00965    0.00439   -0.00029
AFIX  43
H3    2    0.317113   -0.001763    0.861071    11.00000   -1.20000
AFIX   0
C4    1    0.508267    0.054372    0.752286    11.00000    0.05907    0.04710 =
         0.04831   -0.00157   -0.00177    0.00258
AFIX  43
H4    2    0.460537    0.025608    0.700846    11.00000   -1.20000
AFIX   0
C5    1    0.665988    0.114115    0.735185    11.00000    0.05308    0.04213 =
         0.04274   -0.00167   -0.00151    0.00625
C6    1    0.764107    0.134689    0.635519    11.00000    0.05443    0.04221 =
         0.04967    0.00021   -0.00010   -0.00136
AFIX  43
H6    2    0.864059    0.175836    0.626453    11.00000   -1.20000
AFIX   0
C7    1    0.788075    0.121043    0.466893    11.00000    0.05424    0.04127 =
         0.04023   -0.00054   -0.00006   -0.00549
C8    1    0.946641    0.078323    0.401742    11.00000    0.06798    0.03848 =
         0.04590   -0.00135   -0.00145    0.00443
AFIX  43
H8    2    1.014876    0.036747    0.422805    11.00000   -1.20000
AFIX   0
C9    1    1.003388    0.097014    0.306493    11.00000    0.05950    0.04732 =
         0.04491   -0.00852    0.00265    0.00575
AFIX  43
H9    2    1.114140    0.068770    0.263237    11.00000   -1.20000
AFIX   0
C10   1    0.894050    0.158149    0.275914    11.00000    0.05286    0.04595 =
         0.03896   -0.00056    0.00032   -0.00460
C11   1    0.734042    0.201766    0.338479    11.00000    0.06151    0.03751 =
         0.04757   -0.00003   -0.00002    0.00130
AFIX  43
H11   2    0.660892    0.242792    0.316337    11.00000   -1.20000
AFIX   0
C12   1    0.685352    0.183085    0.434416    11.00000    0.06082    0.04234 =
         0.04518   -0.00545    0.00528    0.00184
AFIX  43
H12   2    0.582774    0.212190    0.478036    11.00000   -1.20000
AFIX   0
HKLF 4
REM  jfkc8l in P21/n #14
REM R1 =  0.0547 for    1389 Fo > 4sig(Fo)  and  0.1347 for all    2729 data
REM    154 parameters refined using      0 restraints
END
WGHT      0.0721      0.0000
REM Highest difference peak  0.150,  deepest hole -0.181,  1-sigma level  0.041
Q1    1   1.2140  0.0732  0.1664  11.00000  0.05    0.13
Q2    1   0.8123  0.0447  0.5801  11.00000  0.05    0.12
Q3    1   1.2178  0.0413  0.4458  11.00000  0.05    0.12
Q4    1   0.7156  0.3151  0.2798  11.00000  0.05    0.12
Q5    1   1.3433  0.1086  0.4012  11.00000  0.05    0.12
;
_shelx_res_checksum     13940
_shelxl_version_number     2014/6
