# Supplementary material for: Crystal structure of 4-nitro-N-[(pyridin-2-yl)methyl­idene]aniline
Source: Acta Crystallogr E Crystallogr Commun. 2015 Sep 17;71(Pt 10):o760. doi: 10.1107/S2056989015016928 (PMC4647417; doi:10.1107/S2056989015016928)
Supplement: Supplementary file 2 [file e-71-0o760-Isup2.hkl]

data_I                                                                          
_shelx_title ' jfkc8l in P21/n No14' 
_shelx_refln_list_code          4                                               
_shelx_F_calc_maximum      126.53                                               
_exptl_crystal_F_000       472.00                                               
_reflns_d_resolution_high  0.7385                                               
                                                                                
loop_                                                                           
 _space_group_symop_operation_xyz                                               
 'x, y, z'                                                                      
 '-x+1/2, y+1/2, -z+1/2'                                                        
 '-x, -y, -z'                                                                   
 'x-1/2, -y-1/2, z-1/2'                                                         
                                                                                
_cell_length_a     3.8573                                                       
_cell_length_b    20.3340                                                       
_cell_length_c    13.6288                                                       
_cell_angle_alpha  90.000                                                       
_cell_angle_beta   90.571                                                       
_cell_angle_gamma  90.000                                                       
                                                                                
_shelx_F_squared_multiplier     1.000                                           
                                                                                
loop_                                                                           
 _refln_index_h                                                                 
 _refln_index_k                                                                 
 _refln_index_l                                                                 
 _refln_F_squared_calc                                                          
 _refln_F_squared_meas                                                          
 _refln_F_squared_sigma                                                         
 _refln_observed_status                                                         
   2   0   0        178.32        203.47         7.08 o                         
   4   0   0         60.17         57.50         7.08 o                         
   1   1   0         33.82         33.30         1.62 o                         
   2   1   0          1.62          0.79         1.20 o                         
   3   1   0         14.61         13.72         1.69 o                         
   4   1   0         32.52         33.73         5.90 o                         
   5   1   0          1.34          3.83        11.80 o                         
   1   2   0      16010.06      14227.74       497.63 o                         
   2   2   0       1171.41       1279.96        22.10 o                         
   3   2   0        142.55        147.51        12.09 o                         
   4   2   0          3.24          4.92         4.87 o                         
   5   2   0          2.49         -9.73         9.73 o                         
   1   3   0       2683.49       2594.53       102.33 o                         
   2   3   0         76.20         76.06         3.10 o                         
   3   3   0         73.24         66.11         6.19 o                         
   4   3   0          8.61         11.64         3.17 o                         
   5   3   0          2.09          6.49         9.73 o                         
   1   4   0       3269.15       3166.35        90.68 o                         
   2   4   0        213.76        231.45         9.29 o                         
   4   4   0         10.54          7.70         3.24 o                         
   5   4   0          0.59         22.71        12.39 o                         
   1   5   0          0.18         -2.80         2.80 o                         
   2   5   0        290.02        328.13         7.01 o                         
   3   5   0          8.81          6.36         1.63 o                         
   4   5   0          1.04         -1.73         2.98 o                         
   0   6   0         15.45         13.12         1.67 o                         
   1   6   0        425.54        399.96        12.24 o                         
   2   6   0        339.28        347.88         6.76 o                         
   3   6   0         13.86         11.80         2.45 o                         
   4   6   0         13.81          7.44         5.11 o                         
   5   6   0          0.00          1.47        13.56 o                         
   1   7   0        198.44        196.87         5.23 o                         
   2   7   0        118.98        113.03         3.44 o                         
   3   7   0          1.70          0.08         2.12 o                         
   4   7   0         17.73         19.17         7.37 o                         
   0   8   0          5.51          7.08         2.36 o                         
   1   8   0        242.74        234.15        10.03 o                         
   2   8   0        532.20        609.86        26.25 o                         
   3   8   0          0.00          0.28         1.97 o                         
   4   8   0          2.55          5.10         4.95 o                         
   1   9   0         20.55         21.49         3.98 o                         
   2   9   0          0.25          0.09         1.78 o                         
   3   9   0         20.85         16.22         2.80 o                         
   4   9   0         12.38          7.89         5.31 o                         
   0  10   0         89.94         78.44         4.13 o                         
   1  10   0         63.57         68.33         2.36 o                         
   2  10   0         26.54         26.01         2.23 o                         
   3  10   0        118.17        122.29         5.16 o                         
   4  10   0          7.62         -2.36         9.73 o                         
   1  11   0        116.56        134.79         8.11 o                         
   2  11   0         76.41         67.76         5.01 o                         
   3  11   0        129.34        132.24         9.58 o                         
   4  11   0          1.25         12.69         5.73 o                         
   0  12   0          6.19          3.96         1.74 o                         
   1  12   0          9.45         10.15         1.13 o                         
   2  12   0        129.26        130.94         4.80 o                         
   3  12   0          4.00          1.53         2.39 o                         
   4  12   0          1.09          2.92         9.14 o                         
   1  13   0        228.74        235.55         5.27 o                         
   2  13   0         10.43         14.87         3.23 o                         
   3  13   0         23.99         25.38         3.44 o                         
   4  13   0         11.99          8.26         5.90 o                         
   0  14   0          2.03          1.92         1.25 o                         
   1  14   0          3.57          1.06         1.11 o                         
   2  14   0          3.81          1.64         2.05 o                         
   3  14   0         36.12         26.98         4.15 o                         
   4  14   0          0.92         -9.73        12.68 o                         
   1  15   0         31.30         34.57         3.39 o                         
   2  15   0         11.65          8.04         1.87 o                         
   3  15   0          7.38          5.13         3.38 o                         
   4  15   0          0.01         25.07        10.62 o                         
   0  16   0         35.68         34.50         2.95 o                         
   1  16   0          9.81         11.26         1.67 o                         
   2  16   0          8.85         10.23         2.17 o                         
   3  16   0          2.16          3.06         3.47 o                         
   4  16   0          0.27          9.14         8.85 o                         
   1  17   0          0.59          0.00         1.64 o                         
   2  17   0          8.99          7.83         3.07 o                         
   3  17   0          2.22         -1.56         4.58 o                         
   4  17   0          0.11          7.11         7.44 o                         
   0  18   0          3.77          3.54         2.36 o                         
   1  18   0          5.88          3.48         1.91 o                         
   2  18   0          0.04         -0.23         2.58 o                         
   3  18   0          4.07          3.18         5.40 o                         
   1  19   0          9.89         12.62         2.17 o                         
   2  19   0          7.88          7.70         4.87 o                         
   3  19   0          0.38          7.33         6.49 o                         
   0  20   0          0.33          7.08         2.65 o                         
   1  20   0          1.07         -0.28         1.63 o                         
   2  20   0          0.89          5.73         4.25 o                         
   3  20   0          3.49         -5.12         5.29 o                         
   1  21   0          6.67          9.65         4.28 o                         
   2  21   0          9.58          1.93         4.61 o                         
   3  21   0          2.72          2.06         9.14 o                         
   0  22   0         12.68         12.98         4.13 o                         
   1  22   0          1.16         -0.14         2.62 o                         
   2  22   0          7.12          8.61         5.16 o                         
   3  22   0          0.09          9.22         7.81 o                         
   1  23   0          0.09         -4.36         4.36 o                         
   2  23   0         17.97         17.62         5.79 o                         
   0  24   0          1.71          2.36         3.83 o                         
   1  24   0          2.29          0.65         5.16 o                         
   2  24   0          0.42          9.45         5.78 o                         
   1  25   0          0.70          4.25         3.82 o                         
   2  25   0          0.04         -9.73        10.32 o                         
   0  26   0          3.47         10.62         8.26 o                         
   1  26   0          2.44          4.13         5.31 o                         
  -3   0   1        408.87        497.77        16.51 o                         
  -1   0   1        191.31        172.81         5.60 o                         
   1   0   1        742.08        716.58        16.81 o                         
   3   0   1         14.98         12.98         2.06 o                         
  -5   1   1          1.34        -10.91        10.91 o                         
  -4   1   1          4.68          7.52         3.13 o                         
  -3   1   1         24.93         25.95         2.05 o                         
  -2   1   1        134.32        131.35         3.40 o                         
  -1   1   1       1485.69       1415.12        38.04 o                         
   1   1   1      12540.36      11786.13       251.10 o                         
   2   1   1        654.21        752.52        13.72 o                         
   3   1   1         31.66         42.22         3.10 o                         
   4   1   1         15.73         18.15         2.71 o                         
  -5   2   1          0.42         -5.01        10.91 o                         
  -4   2   1          6.26          3.74         5.46 o                         
  -3   2   1          3.27          1.47         2.51 o                         
  -2   2   1        304.93        313.70         5.94 o                         
  -1   2   1        403.47        379.80         6.36 o                         
   1   2   1       4193.31       4003.00        57.83 o                         
   2   2   1        910.58        988.15        16.34 o                         
   3   2   1          1.49          1.84         1.77 o                         
   4   2   1          2.67          5.16         2.09 o                         
   5   2   1          0.10          1.18        10.03 o                         
  -5   3   1          0.27        -10.03        10.03 o                         
  -4   3   1         19.74         21.58         3.11 o                         
  -3   3   1         24.32         21.70         2.27 o                         
  -2   3   1         10.54         10.28         1.55 o                         
  -1   3   1        562.76        549.23         9.81 o                         
   0   3   1        195.69        160.42         5.01 o                         
   1   3   1      11100.59      10695.80       220.43 o                         
   2   3   1       1098.06       1221.34        20.80 o                         
   3   3   1         12.00         12.95         1.76 o                         
   4   3   1          0.09          1.56         2.06 o                         
   5   3   1         10.93          9.14        10.62 o                         
  -5   4   1          0.94         -5.60        10.32 o                         
  -4   4   1          0.58         -4.13         4.13 o                         
  -3   4   1         24.56         27.44         2.60 o                         
  -2   4   1         97.85         97.35         3.98 o                         
  -1   4   1       2971.50       2863.15        72.10 o                         
   0   4   1       5518.05       4720.03       142.73 o                         
   1   4   1       5942.46       5751.48        76.39 o                         
   2   4   1         27.65         30.09         3.69 o                         
   3   4   1         70.21         70.71         7.96 o                         
   4   4   1          0.19          2.80         3.54 o                         
  -5   5   1          1.30          9.73        12.09 o                         
  -4   5   1          1.25          8.15         3.57 o                         
  -3   5   1          2.83          3.18         1.47 o                         
  -2   5   1         12.04         10.83         1.25 o                         
  -1   5   1        402.78        416.03        10.00 o                         
   0   5   1        860.98        761.86        14.58 o                         
   1   5   1         75.26         70.53         3.10 o                         
   2   5   1        198.97        208.35         8.26 o                         
   3   5   1        186.66        217.60         8.11 o                         
   4   5   1         27.35         28.71         3.32 o                         
   5   5   1          3.04         -0.59        11.21 o                         
  -5   6   1          1.25        -12.09        12.09 o                         
  -4   6   1          1.75          0.88         3.83 o                         
  -3   6   1          0.56          0.04         1.42 o                         
  -2   6   1        157.57        178.94         6.16 o                         
  -1   6   1       1091.91       1082.30        24.92 o                         
   0   6   1        730.03        611.55        11.14 o                         
   1   6   1        274.39        267.22         5.84 o                         
   2   6   1       2707.43       2963.18        42.42 o                         
   3   6   1        179.17        187.84         8.85 o                         
   4   6   1          5.06          5.08         4.03 o                         
   5   6   1          0.00          6.49        12.68 o                         
  -5   7   1          1.03         -5.90        15.33 o                         
  -4   7   1          0.01          2.54         4.66 o                         
  -3   7   1          3.02          4.18         1.76 o                         
  -2   7   1          0.23          0.21         1.62 o                         
  -1   7   1        229.19        235.25         8.55 o                         
   0   7   1        390.43        353.33         7.07 o                         
   1   7   1          7.55          6.57         1.92 o                         
   2   7   1          2.03          3.23         1.34 o                         
   3   7   1        110.88        119.84         7.52 o                         
   4   7   1          4.38         -1.93         5.31 o                         
   5   7   1          9.13         -3.83        12.98 o                         
  -4   8   1          5.86          4.98         4.57 o                         
  -3   8   1         51.86         49.87         3.87 o                         
  -2   8   1          8.96          8.34         1.63 o                         
  -1   8   1       1175.69       1185.55        19.20 o                         
   0   8   1       1140.12       1073.25        18.30 o                         
   1   8   1        370.94        367.26         7.37 o                         
   2   8   1        142.35        140.97         6.49 o                         
   3   8   1         31.28         26.95         3.02 o                         
   4   8   1         73.27         86.40         9.14 o                         
  -4   9   1          0.91         -0.29         4.24 o                         
  -3   9   1         85.23         93.77        14.89 o                         
  -2   9   1         10.16         11.04         1.67 o                         
  -1   9   1        190.94        204.80         4.63 o                         
   0   9   1        490.47        475.17         9.33 o                         
   1   9   1         77.79         77.82         3.69 o                         
   2   9   1         78.78         85.43         3.83 o                         
   3   9   1         42.65         45.61         3.16 o                         
   4   9   1         45.59         49.19         6.05 o                         
  -4  10   1         20.82         18.59         5.31 o                         
  -3  10   1          7.41          7.80         5.46 o                         
  -2  10   1         60.69         55.83         2.94 o                         
  -1  10   1        123.65        124.96         3.23 o                         
   0  10   1        255.50        250.36         7.37 o                         
   1  10   1        157.03        142.13         3.34 o                         
   2  10   1          1.79         -0.54         2.21 o                         
   3  10   1        172.24        180.99         6.72 o                         
   4  10   1          2.37         -0.59         4.66 o                         
  -4  11   1          0.81          8.06         4.69 o                         
  -3  11   1         21.83         18.80         2.69 o                         
  -2  11   1          2.77          3.72         1.96 o                         
  -1  11   1        650.16        675.06        11.45 o                         
   0  11   1        761.32        741.35        17.69 o                         
   1  11   1         51.90         53.77         3.39 o                         
   2  11   1         36.82         35.08         2.67 o                         
   3  11   1         70.34         60.56         3.64 o                         
   4  11   1         16.63         13.92         5.02 o                         
  -4  12   1         16.17         14.36         5.07 o                         
  -3  12   1        126.42        131.86         7.79 o                         
  -2  12   1        132.89        139.49         6.19 o                         
  -1  12   1         32.89         35.70         1.66 o                         
   0  12   1         30.40         28.17         1.52 o                         
   1  12   1         20.48         17.31         2.51 o                         
   2  12   1         27.01         22.45         3.10 o                         
   3  12   1          0.55         -1.47         3.54 o                         
   4  12   1         41.21         25.95         7.08 o                         
  -4  13   1          0.15         -1.47         6.19 o                         
  -3  13   1          1.12         -3.40         3.98 o                         
  -2  13   1        348.02        389.14        16.66 o                         
  -1  13   1          9.41          7.83         2.65 o                         
   0  13   1        453.05        490.87        19.02 o                         
   1  13   1         25.16         24.14         1.63 o                         
   2  13   1         35.44         32.15         2.31 o                         
   3  13   1          0.97          0.25         5.16 o                         
   4  13   1         14.53         36.27        12.39 o                         
  -4  14   1          7.07         14.59        23.00 o                         
  -3  14   1          5.13          3.86         3.21 o                         
  -2  14   1        144.00        136.57         5.27 o                         
  -1  14   1          5.45          5.31         1.18 o                         
   0  14   1        175.69        191.82         9.44 o                         
   1  14   1         84.26         84.25         2.52 o                         
   2  14   1         72.60         69.89         3.21 o                         
   3  14   1          0.31         -2.54         3.74 o                         
   4  14   1          0.37          7.85         7.96 o                         
  -4  15   1          7.39          6.34         5.23 o                         
  -3  15   1         22.92         15.54         4.48 o                         
  -2  15   1         68.18         57.33         3.45 o                         
  -1  15   1         66.23         65.95         2.49 o                         
   0  15   1         17.62         17.31         1.47 o                         
   1  15   1         61.23         55.91         5.75 o                         
   2  15   1          2.29          0.49         3.10 o                         
   3  15   1          7.00          0.74         2.92 o                         
   4  15   1          0.06         -7.43        12.09 o                         
  -4  16   1          0.29          4.40         7.22 o                         
  -3  16   1         41.98         31.72         5.46 o                         
  -2  16   1         49.95         47.89         4.42 o                         
  -1  16   1         10.70         10.95         1.77 o                         
   0  16   1          9.88          8.26         2.36 o                         
   1  16   1         24.53         30.08         2.06 o                         
   2  16   1         47.57         46.23         6.78 o                         
   3  16   1          2.49          1.92         3.13 o                         
   4  16   1          0.54         -1.77         8.55 o                         
  -4  17   1          1.73          1.53         7.85 o                         
  -3  17   1         10.09          7.67         6.49 o                         
  -2  17   1          2.05          2.37         2.35 o                         
  -1  17   1        154.67        160.56         4.88 o                         
   0  17   1          3.58          5.97         2.06 o                         
   1  17   1          1.73         -0.88         1.77 o                         
   2  17   1         34.97         29.66         3.83 o                         
   3  17   1          0.03          0.93         3.60 o                         
   4  17   1          0.02          2.99         7.08 o                         
  -3  18   1          2.18         -4.67         5.23 o                         
  -2  18   1          1.69          1.70         2.16 o                         
  -1  18   1         35.18         33.22         7.22 o                         
   0  18   1         18.64         22.41         2.06 o                         
   1  18   1         19.52         18.83         3.69 o                         
   2  18   1          0.26          4.94         2.84 o                         
   3  18   1          3.31          3.72         4.91 o                         
  -3  19   1          6.98          7.19         5.45 o                         
  -2  19   1         32.41         26.95         4.95 o                         
  -1  19   1          2.11          2.72         1.69 o                         
   0  19   1          0.50          4.13         1.77 o                         
   1  19   1          9.25          7.25         2.51 o                         
   2  19   1          0.19         -1.18         3.24 o                         
   3  19   1          4.68          5.56         7.08 o                         
  -3  20   1          0.37         -1.60         5.45 o                         
  -2  20   1          2.97          9.05         4.39 o                         
  -1  20   1          9.39         11.60         2.06 o                         
   0  20   1          4.74          2.65         2.06 o                         
   1  20   1          0.99          3.59         1.76 o                         
   2  20   1          0.39          1.97         3.68 o                         
   3  20   1          2.83         10.59         5.71 o                         
  -3  21   1          1.96         -5.09         5.81 o                         
  -2  21   1         13.27         20.15         5.20 o                         
  -1  21   1          1.21          2.33         2.18 o                         
   0  21   1          0.81          0.59         2.36 o                         
   1  21   1          3.92          6.97         3.98 o                         
   2  21   1          2.94          0.80         4.53 o                         
   3  21   1          1.46         11.80        10.03 o                         
  -3  22   1          4.72         11.84         8.40 o                         
  -2  22   1          0.20         -0.58         5.41 o                         
  -1  22   1          1.38          2.01         3.30 o                         
   0  22   1          0.49         -2.65         2.65 o                         
   1  22   1          0.60          0.84         3.54 o                         
   2  22   1          4.10         -1.32         5.90 o                         
   3  22   1          1.39         -5.34        18.58 o                         
  -2  23   1         14.49         15.01         5.79 o                         
  -1  23   1          2.54         -0.29         4.09 o                         
   0  23   1          0.00          1.18         2.95 o                         
   1  23   1          0.01          9.26         4.87 o                         
   2  23   1          0.01          3.24         7.52 o                         
  -2  24   1          3.78          2.65         8.85 o                         
  -1  24   1         24.65         28.45         4.80 o                         
   0  24   1          1.53          2.06         3.83 o                         
   1  24   1          2.49          7.52         5.16 o                         
   2  24   1          0.18          2.27         4.96 o                         
  -2  25   1          2.52          5.73         9.29 o                         
  -1  25   1          1.12          6.19         5.31 o                         
   0  25   1          0.14         -2.65         4.72 o                         
   1  25   1          2.30          7.34         7.96 o                         
   2  25   1          0.65         10.11         6.96 o                         
  -1  26   1         12.74         10.91         5.90 o                         
   0  26   1          0.58          3.83         5.31 o                         
   1  26   1          0.24         -0.59         5.60 o                         
   0  27   1          1.90          4.72         6.19 o                         
  -4   0   2         18.94         15.33         3.54 o                         
  -2   0   2        268.06        276.61        10.32 o                         
   2   0   2        184.07        207.90         6.19 o                         
   4   0   2         14.50         15.33         3.83 o                         
  -5   1   2          0.04          0.00        11.50 o                         
  -4   1   2         10.40          8.85         4.13 o                         
  -3   1   2          0.47          1.79         1.63 o                         
  -2   1   2         77.39         87.90         2.60 o                         
  -1   1   2          4.59          5.66         1.47 o                         
   1   1   2         31.45         31.74         2.80 o                         
   2   1   2         93.16         85.72         2.83 o                         
   3   1   2          5.01          6.88         3.39 o                         
   4   1   2          0.71         -0.29         2.39 o                         
  -5   2   2          0.35         22.71        11.50 o                         
  -4   2   2          0.37         -2.67         3.11 o                         
  -3   2   2        100.84        111.15         4.03 o                         
  -2   2   2        211.09        206.19         4.61 o                         
  -1   2   2        838.73        770.42        18.43 o                         
   0   2   2        106.12        125.62         9.14 o                         
   1   2   2       1163.71       1119.98        19.25 o                         
   2   2   2       1088.94       1158.14        17.41 o                         
   3   2   2          0.51          0.76         1.42 o                         
   4   2   2          0.01         -0.44         2.34 o                         
  -5   3   2          0.08         13.86        11.50 o                         
  -4   3   2          0.66         -1.46         3.83 o                         
  -3   3   2          9.49         11.43         2.80 o                         
  -2   3   2        289.95        326.57         6.72 o                         
  -1   3   2          0.60         -1.33         1.33 o                         
   0   3   2       2183.60       1925.49        33.64 o                         
   1   3   2       5277.64       5281.03        83.97 o                         
   2   3   2       1209.42       1328.43        21.65 o                         
   3   3   2         11.50         11.66         1.77 o                         
   4   3   2          2.23          6.12         2.90 o                         
  -5   4   2          0.25         -8.77         8.77 o                         
  -4   4   2          1.45          3.04         3.39 o                         
  -3   4   2         46.98         46.92         3.39 o                         
  -2   4   2          9.18          9.68         1.34 o                         
  -1   4   2         59.61         50.82         4.13 o                         
   0   4   2         25.28         21.82         1.18 o                         
   1   4   2       2967.65       2947.52        50.22 o                         
   2   4   2        248.64        249.40        12.53 o                         
   3   4   2         24.94         20.47         2.51 o                         
   4   4   2         11.46         12.65         2.89 o                         
   5   4   2          9.85         -3.54        10.62 o                         
  -5   5   2          0.03         -7.37        12.09 o                         
  -4   5   2          0.96          0.55         4.03 o                         
  -3   5   2         22.55         19.05         1.69 o                         
  -2   5   2        214.60        217.79         5.35 o                         
  -1   5   2         84.89         92.50         4.87 o                         
   0   5   2        587.56        478.10        11.94 o                         
   1   5   2        251.97        261.78         6.67 o                         
   2   5   2        759.32        800.47        14.24 o                         
   3   5   2        387.38        432.58        16.81 o                         
   4   5   2         21.66         20.51         3.69 o                         
   5   5   2          0.00         -1.77        11.50 o                         
  -5   6   2          0.43         11.80        14.45 o                         
  -4   6   2          0.13          0.34         3.34 o                         
  -3   6   2          6.86          6.00         1.55 o                         
  -2   6   2          6.04          5.54         1.62 o                         
  -1   6   2         50.88         50.16         5.60 o                         
   0   6   2        702.82        637.13        11.53 o                         
   1   6   2        170.75        169.14         3.82 o                         
   2   6   2         99.55        109.40         3.30 o                         
   3   6   2         35.91         26.98         2.80 o                         
   4   6   2          0.22          0.65         2.72 o                         
   5   6   2          4.69         24.18        13.86 o                         
  -5   7   2          0.02         14.15        12.39 o                         
  -4   7   2          2.02         -3.51         4.57 o                         
  -3   7   2          1.00          0.56         1.97 o                         
  -2   7   2         44.68         44.58         2.69 o                         
  -1   7   2        258.38        253.34         5.95 o                         
   0   7   2       1010.50        988.50        17.02 o                         
   1   7   2        353.33        331.49         6.49 o                         
   2   7   2       1351.18       1583.75        28.68 o                         
   3   7   2         32.94         32.05         2.45 o                         
   4   7   2          0.20         -1.58         4.42 o                         
   5   7   2          7.69          1.77        12.98 o                         
  -4   8   2          0.77          2.95         7.08 o                         
  -3   8   2          0.21          0.85         2.23 o                         
  -2   8   2         29.98         27.63         1.97 o                         
  -1   8   2         53.77         55.07         2.40 o                         
   0   8   2         62.49         57.94         1.94 o                         
   1   8   2       1141.95       1189.66        35.53 o                         
   2   8   2          0.75          2.23         5.60 o                         
   3   8   2          0.33         -0.97         1.63 o                         
   4   8   2         21.48         17.10         5.90 o                         
  -4   9   2          0.55         -5.42         5.42 o                         
  -3   9   2         21.76         15.90         2.89 o                         
  -2   9   2          0.14          0.29         1.46 o                         
  -1   9   2        447.54        459.46        10.32 o                         
   0   9   2        765.98        762.51        12.59 o                         
   1   9   2        514.30        532.13        10.54 o                         
   2   9   2          4.24          3.38         1.11 o                         
   3   9   2        194.49        195.84         5.90 o                         
   4   9   2         41.95         42.67        13.27 o                         
  -4  10   2          1.51         -4.95         5.50 o                         
  -3  10   2          0.06         -1.44         2.21 o                         
  -2  10   2         23.26         19.48         2.48 o                         
  -1  10   2         84.75         81.58         2.42 o                         
   0  10   2        631.93        635.35        10.61 o                         
   1  10   2         47.25         39.25         1.69 o                         
   2  10   2          0.76          2.67         1.36 o                         
   3  10   2          8.72         17.05         5.01 o                         
   4  10   2          8.89          3.54         6.78 o                         
  -4  11   2          6.13          2.32         5.16 o                         
  -3  11   2         22.01         19.19         5.60 o                         
  -2  11   2         82.01         83.76         3.69 o                         
  -1  11   2        189.40        207.83         4.35 o                         
   0  11   2         32.53         32.45         1.74 o                         
   1  11   2        558.05        630.52        24.62 o                         
   2  11   2         32.42         35.63         2.21 o                         
   3  11   2          0.10          1.73         2.67 o                         
   4  11   2          2.06          2.55        12.09 o                         
  -4  12   2          0.06          5.60         5.60 o                         
  -3  12   2          1.10          3.10         2.71 o                         
  -2  12   2          0.54         -1.91         1.91 o                         
  -1  12   2         21.22         17.13         1.12 o                         
   0  12   2          0.22          0.52         1.62 o                         
   1  12   2        321.42        354.27         7.17 o                         
   2  12   2         11.21         11.54         1.38 o                         
   3  12   2         22.56         18.33         3.26 o                         
   4  12   2          1.51          1.18         7.67 o                         
  -4  13   2          0.04         -6.36         6.36 o                         
  -3  13   2         80.48         70.28         7.30 o                         
  -2  13   2         56.02         61.08         3.38 o                         
  -1  13   2        103.01         98.09         8.11 o                         
   0  13   2         10.81         14.18         3.24 o                         
   1  13   2        116.91        124.48         5.46 o                         
   2  13   2          8.58          6.82         1.14 o                         
   3  13   2          7.13          3.98         3.85 o                         
   4  13   2          2.66         -2.65         7.37 o                         
  -4  14   2          1.44         -3.10        10.17 o                         
  -3  14   2          1.82          1.77         2.92 o                         
  -2  14   2        115.81        129.11         4.96 o                         
  -1  14   2        106.32         96.30        10.03 o                         
   0  14   2         14.42         14.84         1.42 o                         
   1  14   2          0.36         -0.37         1.34 o                         
   2  14   2         67.03         63.54         2.22 o                         
   3  14   2          0.02         -3.11         3.11 o                         
   4  14   2          7.89          5.39         6.04 o                         
  -4  15   2          0.13          4.13         6.49 o                         
  -3  15   2         12.00          4.77         7.67 o                         
  -2  15   2        134.05        124.31         4.98 o                         
  -1  15   2        342.82        351.46         7.85 o                         
   0  15   2         37.90         41.14         1.96 o                         
   1  15   2         12.39         11.14         1.85 o                         
   2  15   2         12.49         10.73         1.13 o                         
   3  15   2          2.92         -1.11         3.34 o                         
   4  15   2          3.85          9.70         5.92 o                         
  -4  16   2          0.09         -2.06         7.37 o                         
  -3  16   2          0.57          7.08         6.78 o                         
  -2  16   2         34.58         28.95         2.40 o                         
  -1  16   2          5.10          7.64         1.64 o                         
   0  16   2         56.60         57.32         2.80 o                         
   1  16   2          6.99          7.56         3.39 o                         
   2  16   2          1.31          2.36         1.40 o                         
   3  16   2         26.42         27.82         8.11 o                         
   4  16   2          0.22         16.81        11.80 o                         
  -4  17   2          1.17         -4.11         7.29 o                         
  -3  17   2          2.69         10.98         5.52 o                         
  -2  17   2         15.33         13.95         2.77 o                         
  -1  17   2          0.28          2.53         1.67 o                         
   0  17   2          8.51          9.66         1.52 o                         
   1  17   2        113.91        115.39         4.10 o                         
   2  17   2          0.47          2.50         2.36 o                         
   3  17   2          1.14         -0.02         3.54 o                         
   4  17   2          0.13        -13.12        13.12 o                         
  -3  18   2          1.45          4.82         5.50 o                         
  -2  18   2         15.66         17.47         2.84 o                         
  -1  18   2         62.65         60.80         2.97 o                         
   0  18   2        122.95        124.66         5.46 o                         
   1  18   2          0.53         -1.18         1.63 o                         
   2  18   2          8.98          8.30         1.67 o                         
   3  18   2          1.23          0.74         4.17 o                         
  -3  19   2          5.80         10.94         8.85 o                         
  -2  19   2         39.09         40.68         5.37 o                         
  -1  19   2         16.18         18.48         2.18 o                         
   0  19   2         70.72         71.64         2.93 o                         
   1  19   2          0.40         -0.69         2.11 o                         
   2  19   2          0.23          4.23         3.69 o                         
   3  19   2          4.82          5.90         7.67 o                         
  -3  20   2          3.38         -2.65         8.55 o                         
  -2  20   2          0.44         -1.92         6.93 o                         
  -1  20   2        126.98        138.90         4.82 o                         
   0  20   2         75.07         57.21         3.54 o                         
   1  20   2          1.02          1.47         1.76 o                         
   2  20   2          6.80          9.95         4.48 o                         
   3  20   2         10.58         -0.27         8.11 o                         
  -3  21   2         10.05         18.14         6.55 o                         
  -2  21   2         42.39         35.64        11.50 o                         
  -1  21   2         17.18         20.84         2.40 o                         
   0  21   2          8.70          7.37         2.65 o                         
   1  21   2          0.06          2.55         1.55 o                         
   2  21   2          9.37          7.19         4.39 o                         
   3  21   2          2.57         -3.24         8.85 o                         
  -3  22   2          2.16          2.53         6.48 o                         
  -2  22   2         49.03         60.16        11.21 o                         
  -1  22   2          4.91          7.63         6.05 o                         
   0  22   2         32.94         31.55         3.54 o                         
   1  22   2          0.13          1.63         3.30 o                         
   2  22   2          1.61          8.60         4.80 o                         
   3  22   2          0.66          1.78         6.49 o                         
  -2  23   2         18.45         15.38         5.62 o                         
  -1  23   2         21.61         25.87         3.53 o                         
   0  23   2         69.42         80.80         5.31 o                         
   1  23   2          8.52         15.56         4.31 o                         
   2  23   2          0.12         -7.37         8.85 o                         
  -2  24   2         18.59         10.35         6.34 o                         
  -1  24   2         40.89         42.76         6.49 o                         
   0  24   2          0.46          3.54         4.72 o                         
   1  24   2          6.41          9.55         5.16 o                         
   2  24   2          0.16         -5.31         6.49 o                         
  -2  25   2          2.70          2.36         8.85 o                         
  -1  25   2         27.69         35.39         6.19 o                         
   0  25   2          2.25         10.62         4.42 o                         
   1  25   2          4.83         14.61         5.60 o                         
   2  25   2          0.00         -2.84         9.29 o                         
  -1  26   2          7.40         10.62         5.31 o                         
   0  26   2          0.34          3.83         5.01 o                         
   1  26   2          0.38         -3.96         3.96 o                         
   0  27   2         15.12         13.86         6.19 o                         
  -5   0   3          0.04         -9.14        11.21 o                         
  -3   0   3         29.49         28.90         3.24 o                         
  -1   0   3         30.81         30.08         2.36 o                         
   1   0   3          7.59          6.78         1.77 o                         
   3   0   3          7.34          5.31         2.36 o                         
   5   0   3          0.38          3.54         9.44 o                         
  -5   1   3          0.01         11.21        12.09 o                         
  -4   1   3          1.80          1.49         3.11 o                         
  -3   1   3          2.20          0.44         1.67 o                         
  -2   1   3        154.75        173.77         4.11 o                         
  -1   1   3         74.35         62.27         2.60 o                         
   0   1   3        958.46        902.18        13.95 o                         
   1   1   3        327.35        339.83         7.51 o                         
   2   1   3          2.75          1.69         1.47 o                         
   3   1   3          1.49          0.59         1.46 o                         
   4   1   3          1.31          0.58         3.98 o                         
   5   1   3          0.02         -9.44         9.44 o                         
  -5   2   3          0.04        -10.62        10.62 o                         
  -4   2   3          1.08          5.06         3.83 o                         
  -3   2   3         52.50         56.84         4.28 o                         
  -2   2   3          0.25         -0.88         1.46 o                         
  -1   2   3       1294.18       1208.61        35.56 o                         
   0   2   3         47.70         56.03         2.65 o                         
   1   2   3        530.86        484.89         9.86 o                         
   2   2   3         26.76         25.75         3.69 o                         
   3   2   3         52.19         52.30         2.69 o                         
   4   2   3          0.20          0.29         2.50 o                         
   5   2   3          0.33         -3.83         9.44 o                         
  -5   3   3          0.03         15.92        14.45 o                         
  -4   3   3          0.55         -3.05         3.05 o                         
  -3   3   3         47.46         48.90         7.52 o                         
  -2   3   3        182.49        223.08         6.43 o                         
  -1   3   3        388.84        360.21         7.63 o                         
   0   3   3        884.29        788.28        14.15 o                         
   1   3   3         82.87         76.78         2.34 o                         
   2   3   3        118.88        112.56         7.37 o                         
   3   3   3         62.00         54.65         3.69 o                         
   4   3   3          0.14          1.13         3.69 o                         
   5   3   3          0.02          0.29        10.03 o                         
  -5   4   3          1.39          2.51         8.34 o                         
  -4   4   3          1.61         -2.06         2.72 o                         
  -3   4   3          2.37          2.33         2.36 o                         
  -2   4   3        189.00        211.53         5.31 o                         
  -1   4   3        536.81        508.64        10.66 o                         
   0   4   3        118.20        121.39         6.93 o                         
   1   4   3        294.71        277.78         7.22 o                         
   2   4   3        303.63        342.34         7.95 o                         
   3   4   3          5.15          1.22         2.65 o                         
   4   4   3          4.26          3.76         6.05 o                         
   5   4   3          0.05        -10.91        10.91 o                         
  -5   5   3          0.00         11.72         9.35 o                         
  -4   5   3          0.39          3.39         3.34 o                         
  -3   5   3          6.08          5.92         1.91 o                         
  -2   5   3         76.21         81.42         2.95 o                         
  -1   5   3         30.41         34.12         1.76 o                         
   0   5   3        776.21        731.90        25.95 o                         
   1   5   3         23.49         22.20         2.21 o                         
   2   5   3        563.70        648.47        11.60 o                         
   3   5   3         12.64         13.39         2.44 o                         
   4   5   3          0.18          0.88         2.45 o                         
   5   5   3          3.18         28.31        12.98 o                         
  -5   6   3          0.37          1.77         8.65 o                         
  -4   6   3          1.43          1.96         4.15 o                         
  -3   6   3          7.22          5.70         1.55 o                         
  -2   6   3        135.14        123.09         5.60 o                         
  -1   6   3         19.41         21.38         1.42 o                         
   0   6   3        597.75        573.09        11.80 o                         
   1   6   3        251.58        231.62         5.31 o                         
   2   6   3        197.63        190.66         5.27 o                         
   3   6   3        351.90        374.48        20.94 o                         
   4   6   3         17.19         25.02         3.95 o                         
   5   6   3          0.33          8.26        15.92 o                         
  -4   7   3          1.11         -1.31         6.49 o                         
  -3   7   3          0.43          1.00         1.25 o                         
  -2   7   3        116.51        133.88         4.06 o                         
  -1   7   3         75.89         82.61         2.50 o                         
   0   7   3        410.75        398.03        18.87 o                         
   1   7   3        833.55        866.20        16.96 o                         
   2   7   3         80.53         78.95         3.69 o                         
   3   7   3          4.92          4.73         1.91 o                         
   4   7   3         10.45          9.32         2.99 o                         
  -4   8   3          3.12          1.18         4.58 o                         
  -3   8   3         40.07         32.45         2.98 o                         
  -2   8   3         55.09         56.46         3.02 o                         
  -1   8   3         60.74         46.74         6.93 o                         
   0   8   3         14.92         15.00         6.19 o                         
   1   8   3        217.51        221.56         4.80 o                         
   2   8   3         24.22         25.12         2.01 o                         
   3   8   3          3.75          5.31         2.36 o                         
   4   8   3         58.98         62.18         4.06 o                         
  -4   9   3          5.08         17.40        10.32 o                         
  -3   9   3          0.26          0.31         2.05 o                         
  -2   9   3          5.32          8.08         1.84 o                         
  -1   9   3          0.00         -1.13         1.13 o                         
   0   9   3        109.25        101.69         3.10 o                         
   1   9   3          1.54         -1.15         1.20 o                         
   2   9   3        157.84        185.81         4.92 o                         
   3   9   3         95.84        103.36         4.42 o                         
   4   9   3          5.04          5.01         4.59 o                         
  -4  10   3          1.25         -7.54        12.98 o                         
  -3  10   3          0.55         -2.68         2.68 o                         
  -2  10   3         22.02         23.04         2.18 o                         
  -1  10   3         64.62         68.52         5.31 o                         
   0  10   3        105.21        108.26         3.69 o                         
   1  10   3        115.25        122.65         3.61 o                         
   2  10   3         51.83         57.85         2.65 o                         
   3  10   3         45.10         40.92         2.48 o                         
   4  10   3          7.27          2.67         9.44 o                         
  -4  11   3          7.24          1.77         5.60 o                         
  -3  11   3          7.06          2.51         2.62 o                         
  -2  11   3         26.90         29.81         4.72 o                         
  -1  11   3         24.85         25.00         2.36 o                         
   0  11   3        285.56        309.16        13.56 o                         
   1  11   3        115.96        109.89         4.72 o                         
   2  11   3         11.06         12.39         1.61 o                         
   3  11   3          9.29          9.53         1.96 o                         
   4  11   3          2.67          0.56         4.57 o                         
  -4  12   3         17.22         20.94         7.09 o                         
  -3  12   3         11.74          5.94         3.53 o                         
  -2  12   3        120.56        120.09         6.05 o                         
  -1  12   3         19.48         15.77         1.13 o                         
   0  12   3         17.60         12.98         1.20 o                         
   1  12   3         19.97         17.16         1.58 o                         
   2  12   3          2.88          3.93         1.58 o                         
   3  12   3          4.13          6.51         1.58 o                         
   4  12   3          4.50         12.90         5.62 o                         
  -4  13   3          0.00          5.50         6.66 o                         
  -3  13   3         35.99         34.61         6.34 o                         
  -2  13   3         25.89         29.09         2.90 o                         
  -1  13   3        208.11        212.65         4.45 o                         
   0  13   3         13.45         12.35         1.33 o                         
   1  13   3         64.12         58.83         2.28 o                         
   2  13   3        195.34        210.45         5.72 o                         
   3  13   3          1.62          1.03         3.03 o                         
   4  13   3          4.34          8.80         5.71 o                         
  -4  14   3          3.26          3.85         5.56 o                         
  -3  14   3          0.59          6.64         8.99 o                         
  -2  14   3          0.65         -2.08         2.08 o                         
  -1  14   3         44.37         36.47         1.89 o                         
   0  14   3        292.18        302.80         5.94 o                         
   1  14   3         59.65         52.56         3.69 o                         
   2  14   3         21.91         21.16         2.28 o                         
   3  14   3          0.01         -2.50         2.50 o                         
   4  14   3          0.03          5.01         8.55 o                         
  -4  15   3          0.64         -0.24         7.16 o                         
  -3  15   3          0.50         -0.29         4.57 o                         
  -2  15   3        119.38        121.04         8.11 o                         
  -1  15   3        194.02        203.63         5.25 o                         
   0  15   3        223.74        226.68         5.00 o                         
   1  15   3        139.39        152.36        12.39 o                         
   2  15   3         41.08         44.13         2.50 o                         
   3  15   3          1.63          1.77         5.60 o                         
   4  15   3          6.22         17.40         8.26 o                         
  -4  16   3          0.20         -8.55         8.55 o                         
  -3  16   3          0.53          3.83         4.59 o                         
  -2  16   3         95.22         87.70         4.48 o                         
  -1  16   3        316.17        345.23         7.75 o                         
   0  16   3         56.19         49.01         2.28 o                         
   1  16   3          0.00         -1.57         2.95 o                         
   2  16   3         11.10          7.38         2.31 o                         
   3  16   3          0.61         -5.19         7.96 o                         
   4  16   3          1.59         12.09        14.74 o                         
  -4  17   3          8.90          6.52         6.05 o                         
  -3  17   3          1.13         -5.53         5.53 o                         
  -2  17   3         14.26         13.32         2.80 o                         
  -1  17   3        262.41        300.44         7.70 o                         
   0  17   3        122.31        122.85         3.53 o                         
   1  17   3          7.80          7.97         2.36 o                         
   2  17   3          7.30          8.67         2.46 o                         
   3  17   3         44.96         42.83         5.73 o                         
   4  17   3          0.81          3.83         8.55 o                         
  -3  18   3          5.07          8.28         5.83 o                         
  -2  18   3         13.85         18.51         4.72 o                         
  -1  18   3         78.45         80.98         3.57 o                         
   0  18   3        168.21        174.75        14.89 o                         
   1  18   3         12.67         10.32         2.42 o                         
   2  18   3          0.04         -1.08         2.11 o                         
   3  18   3          1.27          7.96         7.37 o                         
  -3  19   3          5.65         -0.29         8.55 o                         
  -2  19   3         30.55         24.80         4.03 o                         
  -1  19   3        111.94         98.21         4.02 o                         
   0  19   3         11.51         10.16         1.96 o                         
   1  19   3         17.10         18.38         1.69 o                         
   2  19   3          0.01          6.17         3.26 o                         
   3  19   3          1.42          0.44         5.75 o                         
  -3  20   3          0.43         -5.66         5.66 o                         
  -2  20   3          2.48          6.59         4.66 o                         
  -1  20   3        137.80        163.42         5.72 o                         
   0  20   3         32.35         30.28         2.35 o                         
   1  20   3          3.87          3.91         3.10 o                         
   2  20   3          4.07         10.34         4.28 o                         
   3  20   3          0.27         -1.47         7.67 o                         
  -3  21   3          4.06         -6.78         6.78 o                         
  -2  21   3          1.05         -3.49         4.78 o                         
  -1  21   3         36.23         35.81         2.89 o                         
   0  21   3          0.98          1.18         2.36 o                         
   1  21   3         84.40         72.20         4.82 o                         
   2  21   3          0.69          1.95         4.72 o                         
   3  21   3          2.88         -0.82         5.08 o                         
  -3  22   3          4.46         13.47        13.12 o                         
  -2  22   3          9.74          6.92         7.37 o                         
  -1  22   3         18.63         19.48         3.54 o                         
   0  22   3          7.09          8.55         2.65 o                         
   1  22   3          9.38         12.51         4.28 o                         
   2  22   3          0.46          4.08         4.72 o                         
  -2  23   3          6.91         15.40         5.92 o                         
  -1  23   3         28.85         31.09         4.39 o                         
   0  23   3          4.65          3.24         2.95 o                         
   1  23   3          1.08          2.57         4.39 o                         
   2  23   3          0.14          1.07         4.09 o                         
  -2  24   3         16.66         23.38         8.40 o                         
  -1  24   3          0.16         -2.06         4.72 o                         
   0  24   3         15.20         13.86         5.60 o                         
   1  24   3          2.67         13.27         8.26 o                         
   2  24   3          4.28          6.14         4.72 o                         
  -1  25   3          2.21         -1.18         4.72 o                         
   0  25   3          0.19          2.36         5.01 o                         
   1  25   3          3.68         -0.07         5.23 o                         
  -1  26   3         20.29         27.42         6.49 o                         
   0  26   3          0.01          4.42         5.01 o                         
   1  26   3         21.37         17.90         5.35 o                         
   0  27   3         12.38          8.26         5.01 o                         
  -4   0   4          1.65         -3.54         3.54 o                         
  -2   0   4         74.26         85.81         5.31 o                         
   0   0   4       3664.89       3369.70        85.52 o                         
   2   0   4          8.53          6.78         1.77 o                         
   4   0   4          1.52          5.90         4.42 o                         
  -5   1   4          1.21          1.03         8.34 o                         
  -4   1   4          2.44          0.10         9.58 o                         
  -3   1   4         14.14         14.64         3.10 o                         
  -2   1   4         55.41         49.94         3.83 o                         
  -1   1   4        145.02        142.95         4.28 o                         
   0   1   4        256.93        225.22         6.19 o                         
   1   1   4        310.75        283.27         5.98 o                         
   2   1   4         61.47         64.99         2.60 o                         
   3   1   4         78.53         77.62         3.74 o                         
   4   1   4          3.41          6.68         2.65 o                         
   5   1   4          1.36        -12.33        13.56 o                         
  -5   2   4          3.42        -10.91        10.91 o                         
  -4   2   4          0.45          1.36         3.54 o                         
  -3   2   4         61.73         55.59         2.92 o                         
  -2   2   4        107.48        127.40         3.97 o                         
  -1   2   4        234.66        267.76         7.20 o                         
   0   2   4        863.34        786.49        14.23 o                         
   1   2   4         29.21         29.22         1.55 o                         
   2   2   4         32.14         30.60         2.18 o                         
   3   2   4          4.97          4.42         1.67 o                         
   4   2   4         12.03          3.29         2.83 o                         
   5   2   4          1.29          0.59        12.39 o                         
  -5   3   4          0.32         -6.81        18.14 o                         
  -4   3   4          0.80         -0.33         2.98 o                         
  -3   3   4         21.00         21.36         2.05 o                         
  -2   3   4          0.21          0.70         2.36 o                         
  -1   3   4         53.81         54.95         2.48 o                         
   0   3   4         89.10         77.50         1.96 o                         
   1   3   4         69.09         61.22         2.62 o                         
   2   3   4          7.56          5.83         2.95 o                         
   3   3   4          1.42          2.20         1.84 o                         
   4   3   4          1.96          7.04         2.83 o                         
   5   3   4          0.34         25.36        13.86 o                         
  -5   4   4          1.14         -8.55        14.74 o                         
  -4   4   4          4.79         -0.68         4.36 o                         
  -3   4   4         24.71         19.57         2.65 o                         
  -2   4   4         82.25         93.23         4.13 o                         
  -1   4   4        452.60        413.23         8.82 o                         
   0   4   4         25.61         41.54        10.17 o                         
   1   4   4         42.08         47.14         1.97 o                         
   2   4   4         46.10         52.07         2.80 o                         
   3   4   4        131.15        140.00         4.89 o                         
   4   4   4          3.89          0.39         5.75 o                         
   5   4   4          0.05          1.47        12.68 o                         
  -5   5   4          0.24         17.69        11.50 o                         
  -4   5   4          4.47          8.55         5.01 o                         
  -3   5   4          0.03          0.74         1.91 o                         
  -2   5   4        538.00        615.11        11.34 o                         
  -1   5   4         93.80        103.00         4.15 o                         
   0   5   4          1.73         -1.03         3.83 o                         
   1   5   4          2.11          5.06         1.42 o                         
   2   5   4        365.33        417.81         9.49 o                         
   3   5   4          9.05          7.25         2.40 o                         
   4   5   4          4.74          0.90         2.87 o                         
  -4   6   4          0.69         -3.24         4.72 o                         
  -3   6   4          9.91          6.24         1.63 o                         
  -2   6   4         52.98         46.79         2.18 o                         
  -1   6   4       1451.79       1565.05        24.68 o                         
   0   6   4         73.86         72.47         7.52 o                         
   1   6   4          4.16          4.30         2.65 o                         
   2   6   4        216.65        228.26         7.14 o                         
   3   6   4         21.38         23.71         2.65 o                         
   4   6   4          8.86          7.77         3.11 o                         
  -4   7   4         15.03          7.37         7.81 o                         
  -3   7   4         15.06         12.03         1.69 o                         
  -2   7   4          8.60          6.02         1.32 o                         
  -1   7   4        215.01        251.35         6.27 o                         
   0   7   4         15.14         14.32         1.12 o                         
   1   7   4         65.48         72.63         3.24 o                         
   2   7   4        110.64        130.78         3.83 o                         
   3   7   4         26.85         25.36         2.05 o                         
   4   7   4          0.67          5.85         6.49 o                         
  -4   8   4         15.70         29.09         5.72 o                         
  -3   8   4         18.93         16.90         4.42 o                         
  -2   8   4          1.33          0.88         0.85 o                         
  -1   8   4         17.56         15.74         3.83 o                         
   0   8   4         57.28         55.18         9.58 o                         
   1   8   4        451.05        472.15        13.27 o                         
   2   8   4          9.14         10.95         1.47 o                         
   3   8   4        179.22        197.31        11.35 o                         
   4   8   4          4.85          1.77         3.07 o                         
  -4   9   4          0.40          1.64         6.37 o                         
  -3   9   4         31.39         25.94         3.14 o                         
  -2   9   4        389.21        422.17        11.75 o                         
  -1   9   4          2.75          1.29         1.13 o                         
   0   9   4         17.08         16.85         3.69 o                         
   1   9   4         33.54         38.40         2.36 o                         
   2   9   4         20.58         21.66         1.62 o                         
   3   9   4         66.46         67.73         4.02 o                         
   4   9   4         13.62         13.76         6.19 o                         
  -4  10   4          1.86          5.17         6.80 o                         
  -3  10   4         55.16         53.81         5.08 o                         
  -2  10   4          2.58          3.97         2.06 o                         
  -1  10   4         12.26         10.69         1.25 o                         
   0  10   4         58.26         44.01         3.10 o                         
   1  10   4          0.10          1.65         1.92 o                         
   2  10   4        109.74        111.40         3.71 o                         
   3  10   4          0.68         -1.20         2.54 o                         
   4  10   4          5.00          5.66         5.23 o                         
  -4  11   4          6.08         20.94         8.85 o                         
  -3  11   4         16.99         17.68         3.75 o                         
  -2  11   4          7.32          6.66         2.80 o                         
  -1  11   4         12.60         10.97         2.21 o                         
   0  11   4          9.37          5.19         1.62 o                         
   1  11   4        151.30        139.51         3.75 o                         
   2  11   4        148.59        163.26         4.86 o                         
   3  11   4         11.41         11.76         1.84 o                         
   4  11   4          0.92          8.37         5.37 o                         
  -4  12   4          0.97         -2.36         7.96 o                         
  -3  12   4          4.14          5.31         4.42 o                         
  -2  12   4          3.17          5.01         1.88 o                         
  -1  12   4         89.44         97.55         3.26 o                         
   0  12   4          4.00          5.74         1.32 o                         
   1  12   4         74.37         71.03         2.69 o                         
   2  12   4         64.52         65.01         2.94 o                         
   3  12   4          9.80          7.22         2.51 o                         
   4  12   4          7.88         16.81         7.67 o                         
  -4  13   4          1.46          0.26         6.34 o                         
  -3  13   4          0.15          3.83         4.72 o                         
  -2  13   4         52.20         49.57         3.54 o                         
  -1  13   4        119.78        124.79         3.75 o                         
   0  13   4         29.00         25.04         1.61 o                         
   1  13   4         61.45         58.85         4.13 o                         
   2  13   4          1.28          2.31         1.91 o                         
   3  13   4          0.25         -0.79         2.51 o                         
   4  13   4          1.06          5.78         5.87 o                         
  -4  14   4          1.30          5.20         8.55 o                         
  -3  14   4          2.47          7.30         3.83 o                         
  -2  14   4         58.61         55.37         4.57 o                         
  -1  14   4          6.90          6.24         1.74 o                         
   0  14   4        309.45        321.67         9.58 o                         
   1  14   4         22.79         19.94         3.98 o                         
   2  14   4         26.82         26.86         2.99 o                         
   3  14   4         17.03         11.27         2.17 o                         
   4  14   4          0.15          0.01         6.04 o                         
  -4  15   4          0.08         -2.51        10.32 o                         
  -3  15   4         26.73          5.60         6.78 o                         
  -2  15   4         11.51         10.16         2.54 o                         
  -1  15   4          0.53          1.47         1.61 o                         
   0  15   4        168.31        174.14         4.25 o                         
   1  15   4         86.43         93.25         6.34 o                         
   2  15   4        151.07        152.95         6.00 o                         
   3  15   4          0.01          5.93         4.11 o                         
   4  15   4          0.17          6.08         7.52 o                         
  -4  16   4          9.30         13.76         6.00 o                         
  -3  16   4          4.95         11.29         5.08 o                         
  -2  16   4          0.25         -3.85         3.85 o                         
  -1  16   4         27.81         26.38         1.91 o                         
   0  16   4         11.95         11.08         2.95 o                         
   1  16   4        173.53        188.69         7.96 o                         
   2  16   4          0.78          1.88         2.28 o                         
   3  16   4          0.34          4.60         4.15 o                         
   4  16   4          1.16         -7.06         9.44 o                         
  -3  17   4          8.88          6.97         5.31 o                         
  -2  17   4          5.35          3.54         2.36 o                         
  -1  17   4         31.09         31.09         6.05 o                         
   0  17   4        389.13        416.61        14.01 o                         
   1  17   4        369.15        377.18         9.06 o                         
   2  17   4          0.35         -2.57         3.10 o                         
   3  17   4         11.13         18.43         5.11 o                         
  -3  18   4         44.45         48.96         8.85 o                         
  -2  18   4          0.13         -1.58         2.58 o                         
  -1  18   4         34.89         33.05         2.45 o                         
   0  18   4        351.15        372.45         8.53 o                         
   1  18   4          5.67          3.63         2.16 o                         
   2  18   4          0.16         -2.02         3.37 o                         
   3  18   4          0.05          1.18         6.78 o                         
  -3  19   4          0.84         -5.62         5.62 o                         
  -2  19   4          0.95          0.83         3.07 o                         
  -1  19   4        110.49        118.34         4.73 o                         
   0  19   4        182.09        195.57         5.61 o                         
   1  19   4        183.95        216.35         7.17 o                         
   2  19   4         26.85         25.25         6.49 o                         
   3  19   4          4.19         -1.47         8.55 o                         
  -3  20   4          0.56         -5.20         5.20 o                         
  -2  20   4         23.03         33.72        11.65 o                         
  -1  20   4         56.06         53.58         4.28 o                         
   0  20   4         21.32         19.33         2.21 o                         
   1  20   4         44.02         56.78         3.71 o                         
   2  20   4         42.55         41.91         5.62 o                         
   3  20   4          0.52         -5.90         5.90 o                         
  -3  21   4          0.21         15.59        10.62 o                         
  -2  21   4          0.08          4.18         4.57 o                         
  -1  21   4          0.63         -0.80         2.61 o                         
   0  21   4        192.63        204.10         6.33 o                         
   1  21   4          2.77          2.90         4.13 o                         
   2  21   4         22.20         27.25         4.99 o                         
   3  21   4          2.54         -5.31        10.03 o                         
  -2  22   4          2.54          2.93         5.16 o                         
  -1  22   4          2.27         -0.57         2.95 o                         
   0  22   4         83.76         79.03         4.42 o                         
   1  22   4         20.59         21.32         4.38 o                         
   2  22   4          6.94         10.15         6.19 o                         
  -2  23   4         10.37          9.13         6.24 o                         
  -1  23   4         10.96          3.52         3.98 o                         
   0  23   4          0.05          5.90         3.24 o                         
   1  23   4         17.69         17.64         4.28 o                         
   2  23   4          3.50          1.83         5.60 o                         
  -2  24   4          5.91          9.03         5.92 o                         
  -1  24   4          6.27          4.72         4.72 o                         
   0  24   4          0.41         -4.13         4.13 o                         
   1  24   4         25.66         25.81         5.51 o                         
   2  24   4          9.40          0.88         5.31 o                         
  -1  25   4          0.16          6.19         4.72 o                         
   0  25   4          1.77          5.60         4.72 o                         
   1  25   4          8.19          7.99         5.75 o                         
  -1  26   4          0.43          5.60         5.31 o                         
   0  26   4          0.57         -1.18         5.01 o                         
   1  26   4          1.17          2.95         4.72 o                         
  -5   0   5          0.00          8.85        13.86 o                         
  -3   0   5         33.50         37.45         3.83 o                         
  -1   0   5        326.32        348.56         9.44 o                         
   1   0   5         52.41         62.22         3.24 o                         
   3   0   5          0.00          1.18         2.65 o                         
   5   0   5          0.28        -13.56        13.56 o                         
  -5   1   5          4.65         -0.54         7.71 o                         
  -4   1   5          4.85          0.25         4.57 o                         
  -3   1   5          3.21          1.33         1.88 o                         
  -2   1   5        522.19        591.52        12.25 o                         
  -1   1   5          0.12          1.03         1.33 o                         
   0   1   5        274.02        264.99         5.42 o                         
   1   1   5        180.19        156.01         3.74 o                         
   2   1   5         62.37         64.32         2.69 o                         
   3   1   5          0.24          1.97         2.01 o                         
   4   1   5          0.19         -1.18         2.90 o                         
  -5   2   5          0.38         14.45         7.92 o                         
  -4   2   5          0.51          0.74         3.26 o                         
  -3   2   5          4.37          5.31         1.67 o                         
  -2   2   5          0.21          0.00         1.67 o                         
  -1   2   5         11.96         17.78         2.21 o                         
   0   2   5        660.73        659.17        12.38 o                         
   1   2   5         26.42         26.73         1.25 o                         
   2   2   5        371.38        392.97         9.93 o                         
   3   2   5         16.42         12.30         2.12 o                         
   4   2   5          9.55          8.47         3.64 o                         
  -4   3   5         29.12         34.41         5.29 o                         
  -3   3   5         19.46         15.80         3.69 o                         
  -2   3   5         53.65         58.00         2.60 o                         
  -1   3   5        981.20       1008.26        25.57 o                         
   0   3   5        157.66        172.29         4.69 o                         
   1   3   5        251.64        280.85        10.17 o                         
   2   3   5         14.86         10.20         1.84 o                         
   3   3   5         26.26         25.44         2.48 o                         
   4   3   5          0.30          5.38         3.98 o                         
  -4   4   5          0.88         11.21         4.17 o                         
  -3   4   5          0.01          0.29         1.67 o                         
  -2   4   5          1.00          1.66         1.63 o                         
  -1   4   5       1280.01       1379.86        23.50 o                         
   0   4   5         48.91         61.69         8.11 o                         
   1   4   5        425.39        437.08         8.83 o                         
   2   4   5         11.10          8.11         1.91 o                         
   3   4   5          6.20          6.15         2.34 o                         
   4   4   5          2.49         -0.04         3.11 o                         
  -4   5   5          8.17         11.31         5.18 o                         
  -3   5   5        133.20        148.29        14.45 o                         
  -2   5   5        531.81        573.93        18.12 o                         
  -1   5   5         14.10         11.13         1.20 o                         
   0   5   5        510.76        492.00         8.48 o                         
   1   5   5        195.94        185.43         5.60 o                         
   2   5   5         39.41         37.90         2.27 o                         
   3   5   5          4.86          4.58         2.05 o                         
   4   5   5         22.14         23.26         5.16 o                         
  -4   6   5         17.53         13.01         6.34 o                         
  -3   6   5         23.28         22.08         3.54 o                         
  -2   6   5          3.59          3.98         1.46 o                         
  -1   6   5       1254.98       1390.04        27.14 o                         
   0   6   5        185.67        171.09         3.93 o                         
   1   6   5        535.71        535.93        10.96 o                         
   2   6   5        150.12        155.00         4.36 o                         
   3   6   5          0.80          3.27         3.39 o                         
   4   6   5         36.54         38.43         4.80 o                         
  -4   7   5         24.90         39.60        17.84 o                         
  -3   7   5         26.56         21.24         2.95 o                         
  -2   7   5        227.83        237.35         7.19 o                         
  -1   7   5          0.07          1.16         1.25 o                         
   0   7   5        124.30        133.69         9.88 o                         
   1   7   5        393.62        410.25         9.44 o                         
   2   7   5         31.25         31.51         1.92 o                         
   3   7   5         67.43         63.24         3.75 o                         
   4   7   5          7.17          2.76         5.31 o                         
  -4   8   5          0.62         -0.56         6.19 o                         
  -3   8   5         16.88         14.63         2.36 o                         
  -2   8   5        115.15        113.67         3.97 o                         
  -1   8   5        312.26        323.90        10.17 o                         
   0   8   5       1918.04       2059.61        32.03 o                         
   1   8   5         44.83         35.42         2.36 o                         
   2   8   5        113.60        113.37         3.63 o                         
   3   8   5         53.77         49.48         3.32 o                         
   4   8   5          3.58          4.94         3.98 o                         
  -4   9   5          1.57          4.13        10.03 o                         
  -3   9   5         25.01         22.50         3.23 o                         
  -2   9   5          7.90          6.86         3.54 o                         
  -1   9   5        106.08        109.27         5.01 o                         
   0   9   5        699.63        739.09        12.39 o                         
   1   9   5          2.27          2.63         1.25 o                         
   2   9   5         11.38          9.58         1.92 o                         
   3   9   5         15.67         15.83         2.40 o                         
   4   9   5         39.46         29.34         5.62 o                         
  -4  10   5          3.84          0.53         6.15 o                         
  -3  10   5         31.86         31.55         3.98 o                         
  -2  10   5         73.25         72.93         2.62 o                         
  -1  10   5        387.54        430.26        10.32 o                         
   0  10   5          2.42          3.06         1.62 o                         
   1  10   5        273.35        295.40         6.93 o                         
   2  10   5         12.79         13.95         1.77 o                         
   3  10   5         16.67         18.73         5.01 o                         
   4  10   5         29.70         37.07         5.87 o                         
  -4  11   5          1.33         -6.78         6.78 o                         
  -3  11   5         15.65         11.05         3.69 o                         
  -2  11   5          1.33          1.30         1.55 o                         
  -1  11   5        227.65        245.27         7.08 o                         
   0  11   5        266.19        265.95         5.35 o                         
   1  11   5         61.95         57.45         2.40 o                         
   2  11   5         52.53         49.85         2.45 o                         
   3  11   5         78.40         84.49         4.27 o                         
   4  11   5          7.88         17.10         7.67 o                         
  -4  12   5          0.93         -0.17         5.78 o                         
  -3  12   5          0.53         -5.90         5.90 o                         
  -2  12   5          5.25          5.05         1.84 o                         
  -1  12   5         18.49         16.60         1.85 o                         
   0  12   5          1.26          3.09         1.18 o                         
   1  12   5         36.42         36.89         1.91 o                         
   2  12   5         47.72         48.43         2.67 o                         
   3  12   5         46.44         54.29         6.93 o                         
   4  12   5          3.27          0.75         5.41 o                         
  -4  13   5          0.03         -7.26         7.26 o                         
  -3  13   5         13.44          7.96         5.31 o                         
  -2  13   5          1.52          3.06         2.39 o                         
  -1  13   5          5.38          5.42         1.92 o                         
   0  13   5          3.99          4.13         1.25 o                         
   1  13   5        145.58        142.14         7.08 o                         
   2  13   5         83.15         83.60         3.54 o                         
   3  13   5          1.15          0.02         2.17 o                         
   4  13   5         12.44         13.56         8.70 o                         
  -4  14   5          0.67          0.31         6.22 o                         
  -3  14   5          4.16          1.57         4.28 o                         
  -2  14   5         11.21         12.66         3.29 o                         
  -1  14   5          5.25          8.65         4.13 o                         
   0  14   5         37.02         35.19         3.69 o                         
   1  14   5        104.29         99.44         5.31 o                         
   2  14   5         68.94         72.12         4.53 o                         
   3  14   5          8.98          5.55         2.77 o                         
   4  14   5          1.91         -3.83         6.49 o                         
  -4  15   5          0.43          5.13         7.38 o                         
  -3  15   5          0.74          4.24         3.75 o                         
  -2  15   5         31.02         28.33         4.17 o                         
  -1  15   5          9.73          9.64         2.51 o                         
   0  15   5         14.84         13.52         1.52 o                         
   1  15   5          4.94          6.53         1.46 o                         
   2  15   5         21.37         13.33         2.65 o                         
   3  15   5          9.36         15.63         6.78 o                         
   4  15   5          0.98         -4.72         7.67 o                         
  -4  16   5          0.00         -3.83         9.44 o                         
  -3  16   5         14.12         16.74         6.05 o                         
  -2  16   5         16.19         11.62         2.94 o                         
  -1  16   5          7.90          7.16         2.01 o                         
   0  16   5         19.67         19.71         1.74 o                         
   1  16   5        171.65        174.91         4.78 o                         
   2  16   5         11.69          5.49         4.28 o                         
   3  16   5         11.39          5.99         6.78 o                         
  -3  17   5         20.28         22.71         5.84 o                         
  -2  17   5         44.73         52.87         3.93 o                         
  -1  17   5          0.98          0.31         1.97 o                         
   0  17   5         15.41         14.45         1.52 o                         
   1  17   5          1.32          1.27         1.25 o                         
   2  17   5          1.37          1.20         2.31 o                         
   3  17   5          4.99          1.55         8.26 o                         
  -3  18   5          0.49          2.60         5.31 o                         
  -2  18   5         33.55         31.63         5.90 o                         
  -1  18   5          0.44         -1.11         2.21 o                         
   0  18   5         11.35          9.76         1.74 o                         
   1  18   5         66.55         63.00         3.43 o                         
   2  18   5         87.38         80.56         4.16 o                         
   3  18   5          0.01          4.72         7.96 o                         
  -3  19   5          0.71         -4.42         7.08 o                         
  -2  19   5         50.86         45.91         5.84 o                         
  -1  19   5          0.00         -2.11         2.11 o                         
   0  19   5         22.02         17.99         2.01 o                         
   1  19   5         11.86         13.50         2.61 o                         
   2  19   5          3.12          7.12         3.69 o                         
   3  19   5          4.48          7.66         4.82 o                         
  -3  20   5         31.37         27.48         7.14 o                         
  -2  20   5          0.11         -1.31         4.28 o                         
  -1  20   5          1.58         -3.18         3.24 o                         
   0  20   5         12.21          9.76         2.01 o                         
   1  20   5        123.57        126.85         6.93 o                         
   2  20   5         17.13         12.74         4.15 o                         
   3  20   5          0.74          3.26         4.87 o                         
  -3  21   5          7.83          6.19         7.67 o                         
  -2  21   5          4.58          6.18        15.92 o                         
  -1  21   5         25.43         28.97        12.53 o                         
   0  21   5          1.44          0.99         1.94 o                         
   1  21   5         58.69         65.53         4.46 o                         
   2  21   5         26.03         38.49        10.32 o                         
   3  21   5          0.09         -9.14         9.14 o                         
  -2  22   5          0.73          5.90         5.62 o                         
  -1  22   5          4.18          4.87         3.71 o                         
   0  22   5         36.89         36.40         2.84 o                         
   1  22   5          4.69          3.25         3.64 o                         
   2  22   5          4.40          1.18         7.67 o                         
  -2  23   5          2.40          4.91         3.97 o                         
  -1  23   5          0.64          0.68         3.83 o                         
   0  23   5          2.27          4.13         4.13 o                         
   1  23   5         10.96         12.62         4.32 o                         
   2  23   5          0.72          4.88         5.02 o                         
  -2  24   5         10.80          0.29         7.96 o                         
  -1  24   5          3.07          4.84         3.53 o                         
   0  24   5          1.51          2.65         5.01 o                         
   1  24   5          8.17          4.64         4.09 o                         
   2  24   5         15.97         10.73         5.50 o                         
  -1  25   5          0.30         -4.42         4.72 o                         
   0  25   5          0.01          3.54         5.01 o                         
   1  25   5          0.35          8.16         4.96 o                         
   0  26   5          1.25         -1.18         4.42 o                         
  -4   0   6          6.07          7.96         5.90 o                         
  -2   0   6         22.64         25.95         3.24 o                         
   0   0   6         78.86         97.02         3.83 o                         
   2   0   6        198.60        222.35         9.73 o                         
   4   0   6         43.78         41.87         6.49 o                         
  -4   1   6         12.71         11.65         3.54 o                         
  -3   1   6         11.08         13.05         2.65 o                         
  -2   1   6        487.45        571.79        12.51 o                         
  -1   1   6        380.27        420.23         8.14 o                         
   0   1   6       2660.08       2808.72        48.07 o                         
   1   1   6         53.42         50.54         2.36 o                         
   2   1   6         11.50         10.76         2.06 o                         
   3   1   6         12.87         12.80         4.28 o                         
   4   1   6          0.27          4.30         4.09 o                         
  -4   2   6         27.18         30.45         4.31 o                         
  -3   2   6          5.23          9.60         2.06 o                         
  -2   2   6         30.35         26.77         2.69 o                         
  -1   2   6       1231.04       1360.96        26.79 o                         
   0   2   6       1306.25       1294.42        19.60 o                         
   1   2   6        284.48        279.24         6.05 o                         
   2   2   6         12.11          7.59         1.42 o                         
   3   2   6        143.62        150.39         6.58 o                         
   4   2   6          4.89          3.56         3.44 o                         
  -4   3   6         28.46         24.72         6.34 o                         
  -3   3   6        111.16        117.31         7.52 o                         
  -2   3   6          1.53          1.88         1.63 o                         
  -1   3   6       1018.41       1158.92        26.25 o                         
   0   3   6          9.24         10.02         1.42 o                         
   1   3   6          0.01         -0.48         1.34 o                         
   2   3   6         79.70         84.82         3.83 o                         
   3   3   6          5.14          7.44         2.18 o                         
   4   3   6          0.09          2.95         3.83 o                         
  -4   4   6          0.00          2.67         7.52 o                         
  -3   4   6          2.97          1.47         1.67 o                         
  -2   4   6         54.47         58.33         3.23 o                         
  -1   4   6        351.38        366.55         7.26 o                         
   0   4   6       1192.91       1269.67        27.58 o                         
   1   4   6        398.39        416.67         8.64 o                         
   2   4   6          4.52          5.19         1.55 o                         
   3   4   6          0.05         -0.93         1.82 o                         
   4   4   6         30.90         25.93         3.95 o                         
  -4   5   6          6.46          9.41         5.02 o                         
  -3   5   6         18.90         18.45         2.51 o                         
  -2   5   6         74.84         79.05         4.10 o                         
  -1   5   6        141.79        138.78         7.96 o                         
   0   5   6       1223.53       1319.17        29.55 o                         
   1   5   6        539.51        596.06        11.94 o                         
   2   5   6         29.63         24.45         2.06 o                         
   3   5   6          0.64          2.24         2.80 o                         
   4   5   6          0.00          4.13         5.46 o                         
  -4   6   6         42.03         52.79         8.69 o                         
  -3   6   6         35.08         36.95         2.94 o                         
  -2   6   6          5.83          4.29         2.06 o                         
  -1   6   6        743.88        813.23        20.79 o                         
   0   6   6        516.10        532.45        10.32 o                         
   1   6   6          7.77          8.80         1.13 o                         
   2   6   6         72.83         72.16         2.95 o                         
   3   6   6          9.22          7.10         2.58 o                         
   4   6   6          0.47          0.78         5.60 o                         
  -4   7   6         35.26         45.95         6.25 o                         
  -3   7   6         76.76         83.48         3.85 o                         
  -2   7   6         79.50         84.67         4.28 o                         
  -1   7   6          0.87          0.15         0.83 o                         
   0   7   6          1.15         -0.64         1.18 o                         
   1   7   6        201.89        223.37         4.95 o                         
   2   7   6         84.40         83.41         3.03 o                         
   3   7   6          0.58          1.17         5.75 o                         
   4   7   6          2.30         -0.31         4.11 o                         
  -4   8   6          0.95          6.74         5.66 o                         
  -3   8   6          5.11          5.66         2.65 o                         
  -2   8   6        113.38        117.19         7.22 o                         
  -1   8   6         24.64         24.82         1.92 o                         
   0   8   6         29.73         31.43         2.36 o                         
   1   8   6          7.95          9.57         1.20 o                         
   2   8   6         16.14         19.38         3.39 o                         
   3   8   6          3.35          7.34         7.37 o                         
   4   8   6         20.20         24.71         6.49 o                         
  -4   9   6          0.25         -5.18         5.60 o                         
  -3   9   6         55.05         54.78         4.42 o                         
  -2   9   6        152.34        163.08         4.59 o                         
  -1   9   6          9.21          7.07         1.52 o                         
   0   9   6        382.09        372.20         8.31 o                         
   1   9   6         36.49         38.11         1.84 o                         
   2   9   6         22.24         18.67         2.12 o                         
   3   9   6         25.79         18.37         3.32 o                         
   4   9   6          5.45         -2.46         4.48 o                         
  -4  10   6          0.02          3.16         5.66 o                         
  -3  10   6          1.16          0.59         2.65 o                         
  -2  10   6         71.68         67.65         3.02 o                         
  -1  10   6         90.18         77.97         4.06 o                         
   0  10   6          1.14         -1.47         1.47 o                         
   1  10   6        353.38        380.18         7.68 o                         
   2  10   6         41.35         43.56         3.69 o                         
   3  10   6         42.95         42.12         5.60 o                         
   4  10   6          5.36          4.57         5.75 o                         
  -4  11   6          3.90         -5.48         7.67 o                         
  -3  11   6         17.98         15.39         6.49 o                         
  -2  11   6          3.22          2.14         2.05 o                         
  -1  11   6          3.06          2.97         1.34 o                         
   0  11   6         81.93         85.10         2.31 o                         
   1  11   6        228.19        250.82         5.42 o                         
   2  11   6        109.29        111.70         3.93 o                         
   3  11   6          3.54          2.33         2.51 o                         
   4  11   6          1.26          5.62         6.64 o                         
  -4  12   6          3.08         12.98        10.62 o                         
  -3  12   6          0.00         -0.42         2.90 o                         
  -2  12   6          3.24          4.98         1.74 o                         
  -1  12   6         45.65         40.76         1.96 o                         
   0  12   6         73.39         70.77         2.28 o                         
   1  12   6        126.09        135.56         3.32 o                         
   2  12   6         15.94         20.51         2.31 o                         
   3  12   6         36.85         34.96         3.24 o                         
   4  12   6          8.33          7.61         6.33 o                         
  -4  13   6          0.42         -7.67         7.67 o                         
  -3  13   6          7.14         -2.41         3.97 o                         
  -2  13   6          9.65          7.61         1.58 o                         
  -1  13   6          0.00          0.84         1.29 o                         
   0  13   6         26.88         27.77         1.58 o                         
   1  13   6         37.00         34.42         1.76 o                         
   2  13   6         46.20         46.80         3.11 o                         
   3  13   6          6.21          6.32         4.57 o                         
   4  13   6          2.43          2.06         8.26 o                         
  -4  14   6          0.51        -10.62        10.62 o                         
  -3  14   6          0.31         -0.51         3.19 o                         
  -2  14   6        155.35        162.57         7.53 o                         
  -1  14   6          9.37          8.55         1.63 o                         
   0  14   6         21.94         21.66         1.55 o                         
   1  14   6          0.17          0.44         1.25 o                         
   2  14   6        159.44        151.53         7.16 o                         
   3  14   6          3.46          1.87         2.95 o                         
   4  14   6          0.02          0.88         7.67 o                         
  -4  15   6          0.89          2.06        11.21 o                         
  -3  15   6         16.07         13.37         5.41 o                         
  -2  15   6         70.82         79.17         4.91 o                         
  -1  15   6         10.35          9.64         1.84 o                         
   0  15   6         10.89         10.86         1.34 o                         
   1  15   6          0.03         -0.55         3.83 o                         
   2  15   6         32.67         29.53         8.11 o                         
   3  15   6         17.70         13.50         5.90 o                         
   4  15   6          0.75          2.06        10.03 o                         
  -3  16   6          6.94          7.97         5.71 o                         
  -2  16   6         14.26         13.65         2.72 o                         
  -1  16   6         46.64         43.96         2.27 o                         
   0  16   6         13.88         15.72         1.74 o                         
   1  16   6          2.06          0.88         1.46 o                         
   2  16   6          0.06         -1.15         3.61 o                         
   3  16   6         10.04          6.78         6.49 o                         
  -3  17   6         11.04         11.75        11.21 o                         
  -2  17   6         11.54         14.80         2.99 o                         
  -1  17   6        169.69        177.49         5.49 o                         
   0  17   6          3.09          5.88         2.06 o                         
   1  17   6          6.26          5.40         2.08 o                         
   2  17   6         22.95         15.24         6.05 o                         
   3  17   6          0.11         15.63        15.33 o                         
  -3  18   6          8.57          4.88         5.52 o                         
  -2  18   6         27.60         18.28         3.44 o                         
  -1  18   6         31.52         31.43         2.48 o                         
   0  18   6          0.53          0.95         3.24 o                         
   1  18   6         21.85         23.81         2.58 o                         
   2  18   6          2.02          6.22         3.74 o                         
   3  18   6          1.56          9.88         5.03 o                         
  -3  19   6         30.60         35.39        10.32 o                         
  -2  19   6         19.74         15.79         4.95 o                         
  -1  19   6          4.49          4.72         3.69 o                         
   0  19   6         13.72         10.52         1.74 o                         
   1  19   6          7.00          8.77         2.72 o                         
   2  19   6         10.08         11.69         4.32 o                         
   3  19   6          0.72          1.34         6.34 o                         
  -3  20   6          0.33         -5.60         7.08 o                         
  -2  20   6          0.01         -1.69         7.37 o                         
  -1  20   6          0.71          0.03         4.42 o                         
   0  20   6          0.23          3.40         4.28 o                         
   1  20   6          2.84          2.06         2.28 o                         
   2  20   6          2.08          4.59         3.54 o                         
   3  20   6          2.68         -2.88         5.50 o                         
  -2  21   6         41.41         38.60         6.04 o                         
  -1  21   6          0.41          0.03         6.64 o                         
   0  21   6          0.97         -1.16         2.17 o                         
   1  21   6         37.25         45.53         4.02 o                         
   2  21   6          2.61         -7.37         7.37 o                         
  -2  22   6          0.84         -1.77         6.78 o                         
  -1  22   6          6.21          4.92         6.05 o                         
   0  22   6          0.14          1.91         4.13 o                         
   1  22   6          4.08          3.43         3.75 o                         
   2  22   6         23.03         24.89         5.38 o                         
  -2  23   6          0.11         -0.88         6.46 o                         
  -1  23   6          8.08          9.38         4.10 o                         
   0  23   6          1.20          2.15         2.83 o                         
   1  23   6          0.90         -4.87         4.87 o                         
   2  23   6         20.72         26.49         5.53 o                         
  -1  24   6          1.78          8.41         5.74 o                         
   0  24   6          4.15          4.83         4.10 o                         
   1  24   6          1.94          0.64         3.60 o                         
  -1  25   6          5.55          8.85         8.26 o                         
   0  25   6          0.50          2.06         5.01 o                         
   1  25   6         31.16         29.32         7.96 o                         
  -3   0   7         36.68         43.05         3.83 o                         
  -1   0   7         24.32         26.25         3.54 o                         
   1   0   7       1937.14       2016.45        40.69 o                         
   3   0   7         45.78         43.64         4.72 o                         
  -4   1   7          1.25          2.48         4.06 o                         
  -3   1   7         53.08         60.63         6.78 o                         
  -2   1   7         35.58         38.15         2.50 o                         
  -1   1   7          0.06          0.63         3.39 o                         
   0   1   7        732.33        789.75        11.24 o                         
   1   1   7        152.72        151.34         3.23 o                         
   2   1   7          0.45          2.42         1.55 o                         
   3   1   7          1.66          0.59         2.29 o                         
   4   1   7         14.12         10.63         3.85 o                         
  -4   2   7         54.99         61.01         5.75 o                         
  -3   2   7         14.97         12.68         2.05 o                         
  -2   2   7          3.96          3.01         1.55 o                         
  -1   2   7          0.47         -0.39         1.34 o                         
   0   2   7        378.23        410.42         7.08 o                         
   1   2   7        192.37        185.46         4.31 o                         
   2   2   7          3.30          4.41         1.91 o                         
   3   2   7         13.62          9.59         2.48 o                         
   4   2   7          3.33         -0.31         3.64 o                         
  -4   3   7         26.89         24.33         7.14 o                         
  -3   3   7         17.42         14.91         1.88 o                         
  -2   3   7          0.99          1.33         1.46 o                         
  -1   3   7        376.13        352.31         9.88 o                         
   0   3   7         59.40         51.06         1.63 o                         
   1   3   7         96.82         99.89         2.81 o                         
   2   3   7         42.50         41.58         2.50 o                         
   3   3   7          0.47          1.12         1.96 o                         
   4   3   7          3.01          7.74         4.57 o                         
  -4   4   7          1.13          0.91         5.13 o                         
  -3   4   7         48.76         53.19         3.26 o                         
  -2   4   7          1.48          1.30         3.83 o                         
  -1   4   7          0.06          0.72         0.92 o                         
   0   4   7         40.79         35.78         1.87 o                         
   1   4   7        401.42        402.30         8.17 o                         
   2   4   7         13.18         12.44         1.47 o                         
   3   4   7         30.13         28.95         3.98 o                         
   4   4   7          0.13         -2.88         3.98 o                         
  -4   5   7         13.90         19.46         7.08 o                         
  -3   5   7        159.05        185.11         6.72 o                         
  -2   5   7          1.67          1.13         1.76 o                         
  -1   5   7         81.81         74.11         2.18 o                         
   0   5   7          0.15         -1.03         1.03 o                         
   1   5   7        227.60        224.12         9.14 o                         
   2   5   7         29.48         30.59         2.36 o                         
   3   5   7          0.29          1.00         2.45 o                         
   4   5   7          0.97          1.53         3.90 o                         
  -4   6   7          0.39          2.95         9.73 o                         
  -3   6   7         53.70         54.77         3.39 o                         
  -2   6   7        229.38        222.93        10.76 o                         
  -1   6   7        120.79        113.29         2.76 o                         
   0   6   7          1.42          0.77         1.47 o                         
   1   6   7         12.98         11.20         1.47 o                         
   2   6   7          6.50          8.17         1.47 o                         
   3   6   7          0.25         -2.03         2.31 o                         
   4   6   7          6.19          5.38         4.57 o                         
  -4   7   7          6.14         11.80         7.08 o                         
  -3   7   7          4.03          3.79         2.58 o                         
  -2   7   7         43.44         34.96         3.48 o                         
  -1   7   7         52.73         55.83         2.36 o                         
   0   7   7         53.50         45.87         2.12 o                         
   1   7   7        186.06        202.93         4.38 o                         
   2   7   7        115.50        113.62         4.03 o                         
   3   7   7          4.71          2.01         3.53 o                         
   4   7   7          1.58         -1.52         4.25 o                         
  -4   8   7          0.84          0.64         7.67 o                         
  -3   8   7          0.54          0.32         2.27 o                         
  -2   8   7         36.83         28.84         2.05 o                         
  -1   8   7        102.41         97.10         3.39 o                         
   0   8   7        123.00        136.11         4.46 o                         
   1   8   7        107.73        107.46         3.98 o                         
   2   8   7          0.27          0.06         1.82 o                         
   3   8   7          3.67         -1.18         2.69 o                         
   4   8   7          0.78         -2.60         6.19 o                         
  -4   9   7          4.60          2.37         6.93 o                         
  -3   9   7          1.50         -1.55         6.64 o                         
  -2   9   7         14.34          8.95         2.05 o                         
  -1   9   7        312.15        318.23        11.80 o                         
   0   9   7         53.12         60.27         2.21 o                         
   1   9   7         59.76         59.72         2.27 o                         
   2   9   7         25.45         19.04         2.18 o                         
   3   9   7          1.78          3.24         2.76 o                         
   4   9   7          1.86          2.97         6.43 o                         
  -4  10   7          0.66          1.83         6.76 o                         
  -3  10   7         80.28         89.55         6.05 o                         
  -2  10   7        100.15         83.55         4.74 o                         
  -1  10   7         10.94          9.84         2.36 o                         
   0  10   7         43.20         43.15         3.69 o                         
   1  10   7          0.62          0.08         1.13 o                         
   2  10   7        130.48        136.66         4.29 o                         
   3  10   7          9.62         14.32         4.20 o                         
   4  10   7          0.21        -10.10        10.47 o                         
  -4  11   7          2.03         -6.67         6.67 o                         
  -3  11   7          4.17          9.06         3.71 o                         
  -2  11   7         63.20         62.44         3.85 o                         
  -1  11   7         69.56         74.75         2.90 o                         
   0  11   7         10.76          6.77         1.29 o                         
   1  11   7         51.39         48.56         1.97 o                         
   2  11   7         23.73         23.47         2.80 o                         
   3  11   7         33.86         31.08         9.29 o                         
   4  11   7          6.98          5.69         5.52 o                         
  -4  12   7          2.21         -1.91         6.15 o                         
  -3  12   7          0.20         -4.72         4.72 o                         
  -2  12   7         47.44         42.55         2.80 o                         
  -1  12   7        592.36        668.17        62.66 o                         
   0  12   7        107.25        100.28         3.40 o                         
   1  12   7         32.29         34.14         2.51 o                         
   2  12   7         35.46         37.66         3.53 o                         
   3  12   7         11.25         12.09         3.54 o                         
   4  12   7          3.35          5.40         5.73 o                         
  -4  13   7          0.00        -11.80        11.80 o                         
  -3  13   7          0.16          2.85         4.45 o                         
  -2  13   7          0.70         -0.02         1.77 o                         
  -1  13   7        692.05        804.53        34.50 o                         
   0  13   7          3.74          4.01         1.47 o                         
   1  13   7          0.22          0.08         1.62 o                         
   2  13   7          2.50          3.35         3.05 o                         
   3  13   7         27.97         27.11         7.37 o                         
   4  13   7          3.23         -3.24         7.67 o                         
  -4  14   7          2.23          7.77         7.92 o                         
  -3  14   7          1.49         -4.53         4.53 o                         
  -2  14   7        147.97        167.30        13.27 o                         
  -1  14   7         88.02         93.38        13.42 o                         
   0  14   7        288.01        306.68        14.45 o                         
   1  14   7         31.46         35.41         2.50 o                         
   2  14   7          3.10          3.58         3.16 o                         
   3  14   7         33.96         27.16         3.69 o                         
   4  14   7          2.34         -8.55         8.55 o                         
  -3  15   7         11.86         14.58         4.74 o                         
  -2  15   7         14.21         11.80         5.60 o                         
  -1  15   7         47.12         49.40         2.99 o                         
   0  15   7        322.79        352.24         9.29 o                         
   1  15   7          0.32         -1.08         1.69 o                         
   2  15   7          7.83         10.49         2.95 o                         
   3  15   7          4.21          2.06         5.60 o                         
  -3  16   7         11.73         15.37         4.67 o                         
  -2  16   7         35.08         43.79         5.31 o                         
  -1  16   7        191.41        201.50         5.48 o                         
   0  16   7         50.67         55.17         2.51 o                         
   1  16   7         32.94         29.45         2.58 o                         
   2  16   7         30.91         32.14         4.13 o                         
   3  16   7          0.60         -1.77        12.98 o                         
  -3  17   7          0.34         -1.89         5.94 o                         
  -2  17   7         29.52         37.17         5.03 o                         
  -1  17   7         81.48         75.94         3.57 o                         
   0  17   7         27.80         23.54         2.21 o                         
   1  17   7          1.66          3.64         2.08 o                         
   2  17   7          2.41          2.30         7.96 o                         
   3  17   7          5.45         17.16        26.83 o                         
  -3  18   7          2.73         -0.97         6.60 o                         
  -2  18   7         51.48         50.48         6.13 o                         
  -1  18   7          2.23          2.65         3.98 o                         
   0  18   7         40.50         36.57         2.28 o                         
   1  18   7          8.82          6.00         2.40 o                         
   2  18   7          3.13          5.60         2.90 o                         
   3  18   7          0.49          4.13         7.67 o                         
  -3  19   7          0.12         -7.37         9.44 o                         
  -2  19   7          3.32          2.70         4.24 o                         
  -1  19   7         13.80         14.53         2.46 o                         
   0  19   7          2.01          3.28         3.10 o                         
   1  19   7         24.21         35.71         7.37 o                         
   2  19   7          0.18          2.15         3.39 o                         
   3  19   7          1.88         -4.13         9.14 o                         
  -2  20   7          1.46          5.60         6.78 o                         
  -1  20   7          4.93          6.42         6.05 o                         
   0  20   7          0.07          0.49         2.37 o                         
   1  20   7          5.17          5.81         2.81 o                         
   2  20   7          0.52         10.91         7.67 o                         
  -2  21   7          1.52          6.78         8.26 o                         
  -1  21   7          5.30          6.69         3.21 o                         
   0  21   7          6.40          4.26         2.70 o                         
   1  21   7          0.72          2.83         3.19 o                         
   2  21   7          0.01         -0.88         7.08 o                         
  -2  22   7          6.04          8.74         7.22 o                         
  -1  22   7          0.41          4.62         6.64 o                         
   0  22   7          4.70          5.90         3.17 o                         
   1  22   7          0.18          4.72         8.40 o                         
   2  22   7         19.85         30.67         9.14 o                         
  -2  23   7          0.96          6.09         6.24 o                         
  -1  23   7         15.14         17.79         6.42 o                         
   0  23   7          1.06          5.19         7.67 o                         
   1  23   7          2.81          1.09         3.53 o                         
   2  23   7          0.56          8.96         7.08 o                         
  -1  24   7          0.33         -3.35         9.29 o                         
   0  24   7         10.69         10.21         8.00 o                         
   1  24   7          1.38          9.14         7.96 o                         
   0  25   7          3.09         14.15        10.62 o                         
  -4   0   8         25.77         35.98        11.80 o                         
  -2   0   8         27.85         23.89         3.83 o                         
   0   0   8          7.00         12.09         1.47 o                         
   2   0   8        102.57         90.83         4.42 o                         
   4   0   8          2.13         -1.18         5.60 o                         
  -4   1   8         14.50          5.31        10.32 o                         
  -3   1   8        150.18        168.69         6.00 o                         
  -2   1   8         57.79         56.38         3.05 o                         
  -1   1   8         78.41         79.19         3.23 o                         
   0   1   8        411.97        439.22         7.59 o                         
   1   1   8          2.17          2.79         1.13 o                         
   2   1   8         42.01         37.01         2.34 o                         
   3   1   8          2.80         -1.79         2.60 o                         
   4   1   8          0.62          0.00         3.95 o                         
  -4   2   8          1.13          9.12         7.81 o                         
  -3   2   8          3.68          6.22         3.69 o                         
  -2   2   8         86.15         92.57         5.90 o                         
  -1   2   8          6.84          4.07         1.13 o                         
   0   2   8         20.41         25.11         1.25 o                         
   1   2   8        550.69        589.05        10.91 o                         
   2   2   8         35.97         36.64         4.13 o                         
   3   2   8          1.75          6.19         2.95 o                         
   4   2   8          0.18         -4.03         4.03 o                         
  -4   3   8          8.04         16.23         7.35 o                         
  -3   3   8         67.83         72.20         3.44 o                         
  -2   3   8          7.08          7.04         2.80 o                         
  -1   3   8          7.38          5.59         1.20 o                         
   0   3   8          4.05          7.37         1.52 o                         
   1   3   8         88.55         84.02         2.60 o                         
   2   3   8        128.10        124.87         3.95 o                         
   3   3   8          0.35          1.84         2.69 o                         
   4   3   8          1.46         -0.17         5.01 o                         
  -4   4   8         28.72         22.71        11.21 o                         
  -3   4   8          1.80          1.92         2.29 o                         
  -2   4   8          8.85          7.82         1.63 o                         
  -1   4   8         25.10         22.21         1.33 o                         
   0   4   8          9.56          7.96         1.47 o                         
   1   4   8         63.75         65.44         3.10 o                         
   2   4   8          0.10         -1.34         2.36 o                         
   3   4   8          0.02          5.06         4.42 o                         
   4   4   8          0.04          1.84         5.16 o                         
  -4   5   8          5.82         10.91         7.37 o                         
  -3   5   8         16.31         22.28         6.05 o                         
  -2   5   8         28.09         24.53         2.23 o                         
  -1   5   8         31.63         27.72         3.24 o                         
   0   5   8         25.31         26.82         2.36 o                         
   1   5   8         42.52         49.04         1.92 o                         
   2   5   8         24.43         20.89         1.92 o                         
   3   5   8          1.28         -2.34         2.65 o                         
   4   5   8          1.34         -4.18         4.18 o                         
  -4   6   8          0.06         -6.21         9.73 o                         
  -3   6   8          0.14          1.81         2.72 o                         
  -2   6   8          9.06          9.44         1.69 o                         
  -1   6   8         71.03         74.16         3.75 o                         
   0   6   8          1.95          4.06         1.25 o                         
   1   6   8        117.08        121.95        11.94 o                         
   2   6   8          1.04          2.36         1.46 o                         
   3   6   8          6.39          7.96         4.13 o                         
   4   6   8          0.97          0.94         4.42 o                         
  -4   7   8          8.40         20.35        10.03 o                         
  -3   7   8         11.10         13.43         4.13 o                         
  -2   7   8          2.29          3.20         2.18 o                         
  -1   7   8          0.22          0.80         3.98 o                         
   0   7   8          0.35          2.44         1.42 o                         
   1   7   8         88.00         86.85         4.13 o                         
   2   7   8         23.72         22.09         2.36 o                         
   3   7   8          4.02          4.64         3.40 o                         
   4   7   8          0.46          4.09         5.03 o                         
  -4   8   8          0.01         -9.73         9.73 o                         
  -3   8   8          0.49          2.65         3.24 o                         
  -2   8   8         19.16         16.74         3.69 o                         
  -1   8   8          4.29          5.46         1.88 o                         
   0   8   8        330.39        318.25        12.53 o                         
   1   8   8         37.65         34.83         2.23 o                         
   2   8   8         89.73         91.27         3.11 o                         
   3   8   8          8.80          9.36         2.81 o                         
   4   8   8          1.09          4.55         3.97 o                         
  -4   9   8          1.48          1.03         6.67 o                         
  -3   9   8         24.33         22.03         2.98 o                         
  -2   9   8        254.39        236.76         9.44 o                         
  -1   9   8        208.86        203.33         7.44 o                         
   0   9   8          9.99          7.45         1.85 o                         
   1   9   8         53.96         49.43         6.93 o                         
   2   9   8         33.63         32.69         2.39 o                         
   3   9   8          3.47          1.52         2.97 o                         
   4   9   8          3.94         26.83        13.56 o                         
  -4  10   8          5.44          5.60         7.37 o                         
  -3  10   8         12.03         15.51         3.98 o                         
  -2  10   8         12.98         13.77         1.96 o                         
  -1  10   8        120.97        123.63         5.10 o                         
   0  10   8        489.75        491.88        28.90 o                         
   1  10   8        257.49        280.18        17.55 o                         
   2  10   8          8.79         10.19         1.97 o                         
   3  10   8          5.94          1.61         3.97 o                         
   4  10   8          8.07          3.49        15.78 o                         
  -4  11   8          0.02         -7.47         7.47 o                         
  -3  11   8          3.45          1.97         3.10 o                         
  -2  11   8          4.79          4.84         1.96 o                         
  -1  11   8         15.24         13.18         2.21 o                         
   0  11   8        693.68        730.76        14.94 o                         
   1  11   8         38.16         42.74         2.67 o                         
   2  11   8         15.04         14.53         2.54 o                         
   3  11   8          2.22          0.36         2.50 o                         
   4  11   8          0.42          5.72         6.87 o                         
  -4  12   8         17.89         11.21        11.50 o                         
  -3  12   8         10.33         12.40         7.08 o                         
  -2  12   8         46.98         47.54         3.43 o                         
  -1  12   8         31.00         30.99         5.01 o                         
   0  12   8        451.72        495.42        10.96 o                         
   1  12   8         83.31        100.46         3.30 o                         
   2  12   8         48.21         44.07         3.02 o                         
   3  12   8          0.34          2.56         2.65 o                         
   4  12   8          0.10          6.95         6.67 o                         
  -4  13   8          0.00          0.76         7.59 o                         
  -3  13   8          2.78          1.27         4.57 o                         
  -2  13   8         22.07         15.09         3.24 o                         
  -1  13   8         42.75         37.75         1.87 o                         
   0  13   8         41.96         40.65         2.23 o                         
   1  13   8        394.25        455.53        11.27 o                         
   2  13   8          3.74          5.01         2.65 o                         
   3  13   8          0.76          1.84         9.73 o                         
  -3  14   8          4.01          4.93         6.19 o                         
  -2  14   8          9.14          8.55         2.94 o                         
  -1  14   8          0.73         -0.88         1.38 o                         
   0  14   8        230.01        268.13        10.03 o                         
   1  14   8         96.18        109.98         4.03 o                         
   2  14   8          0.01          1.18         2.95 o                         
   3  14   8         12.56          8.85         3.83 o                         
  -3  15   8          4.53         14.45         8.26 o                         
  -2  15   8          0.22         -2.06         4.72 o                         
  -1  15   8         71.67         70.50         2.95 o                         
   0  15   8        158.23        159.44         4.58 o                         
   1  15   8          9.60          6.40         2.23 o                         
   2  15   8          3.75         11.80         3.24 o                         
  -3  16   8          0.18          4.42         9.44 o                         
  -2  16   8          4.46          2.58         3.26 o                         
  -1  16   8          6.55          5.66         2.05 o                         
   0  16   8         51.85         54.09         3.32 o                         
   1  16   8         36.93         39.16         2.87 o                         
   2  16   8          1.08          4.42         4.42 o                         
   3  16   8          2.80         10.03         7.37 o                         
  -3  17   8          0.21         -7.96         8.26 o                         
  -2  17   8          0.52         -0.73         6.49 o                         
  -1  17   8          1.99          1.57         2.11 o                         
   0  17   8          1.56          0.88         1.61 o                         
   1  17   8         42.08         51.80         6.93 o                         
   2  17   8         12.02          2.09         4.24 o                         
   3  17   8          2.44          8.55         7.37 o                         
  -3  18   8          3.59          6.19        10.62 o                         
  -2  18   8          0.01         -6.19         6.19 o                         
  -1  18   8          4.75          6.13         2.21 o                         
   0  18   8          5.52          4.35         2.23 o                         
   1  18   8         23.48         19.88         2.81 o                         
   2  18   8         21.08         15.91         3.87 o                         
   3  18   8          7.50          1.47         8.26 o                         
  -3  19   8          0.40          2.06         8.55 o                         
  -2  19   8          0.56         -6.49         6.49 o                         
  -1  19   8          3.54          3.55         2.35 o                         
   0  19   8          0.00         -0.55         2.36 o                         
   1  19   8         52.93         63.33         5.03 o                         
   2  19   8          5.21          0.37         3.14 o                         
  -2  20   8         13.23         13.86         7.96 o                         
  -1  20   8          2.18          6.02         2.83 o                         
   0  20   8          4.46          2.56         2.64 o                         
   1  20   8          0.09         -2.67         2.67 o                         
   2  20   8          6.28          2.65         7.96 o                         
  -2  21   8          0.05          7.70         6.33 o                         
  -1  21   8         27.10         37.68         6.98 o                         
   0  21   8         15.03         14.91         5.46 o                         
   1  21   8          2.89         -6.19         6.19 o                         
   2  21   8          4.37          0.18         4.42 o                         
  -2  22   8          0.67          5.32         8.26 o                         
  -1  22   8         11.81         14.98         6.76 o                         
   0  22   8          0.67         -1.10         5.31 o                         
   1  22   8          0.63          0.32         7.37 o                         
   2  22   8         12.63         15.56         7.52 o                         
  -1  23   8          1.66          6.34         8.11 o                         
   0  23   8         16.34         15.90         5.39 o                         
   1  23   8          2.51         11.80         7.67 o                         
  -1  24   8          6.44         16.07         6.26 o                         
   0  24   8          0.38         -5.31        10.03 o                         
   1  24   8          3.73          2.36         8.55 o                         
  -3   0   9         40.64         40.99         4.72 o                         
  -1   0   9        358.08        369.79        13.56 o                         
   1   0   9          2.39          1.18         1.47 o                         
   3   0   9          2.41          3.83         3.83 o                         
  -4   1   9         11.34         13.66         6.65 o                         
  -3   1   9        208.03        236.67         6.98 o                         
  -2   1   9         36.70         39.36         2.81 o                         
  -1   1   9          4.84          2.78         1.20 o                         
   0   1   9          0.00          0.29         0.83 o                         
   1   1   9         13.09         14.58         1.34 o                         
   2   1   9        120.62        126.50         4.32 o                         
   3   1   9          6.61          6.16         4.87 o                         
   4   1   9          0.00          2.46         5.39 o                         
  -4   2   9          3.72          0.92         7.01 o                         
  -3   2   9          8.24          8.65         2.39 o                         
  -2   2   9        602.06        686.71        26.39 o                         
  -1   2   9        175.94        182.48        14.01 o                         
   0   2   9          9.22          9.67         1.13 o                         
   1   2   9         11.36         13.33         1.55 o                         
   2   2   9          6.90          8.66         1.76 o                         
   3   2   9          1.38         -1.16         3.19 o                         
   4   2   9          0.83         -4.13         5.28 o                         
  -4   3   9          4.90        -10.31        18.73 o                         
  -3   3   9         17.41         14.01         5.60 o                         
  -2   3   9         80.53         75.12         7.52 o                         
  -1   3   9         39.56         32.12         2.95 o                         
   0   3   9         66.14         63.48         2.11 o                         
   1   3   9         51.68         52.81         2.09 o                         
   2   3   9         44.55         40.23         2.48 o                         
   3   3   9          1.38          2.79         2.69 o                         
   4   3   9          0.24          7.70         5.25 o                         
  -4   4   9          3.65        -12.09        12.09 o                         
  -3   4   9          3.87          5.60         3.54 o                         
  -2   4   9         23.46         22.75         2.35 o                         
  -1   4   9          5.94          5.70         1.84 o                         
   0   4   9        261.85        269.77         6.37 o                         
   1   4   9         42.65         43.34         4.42 o                         
   2   4   9         88.60         85.92         3.39 o                         
   3   4   9          6.55          4.24         2.81 o                         
   4   4   9          0.07          1.98         5.04 o                         
  -4   5   9          0.05         -0.29         7.67 o                         
  -3   5   9         30.13         28.88         3.26 o                         
  -2   5   9         20.52         19.68         3.98 o                         
  -1   5   9         54.40         49.84         4.13 o                         
   0   5   9          8.69         10.02         1.47 o                         
   1   5   9          0.13         -0.75         1.13 o                         
   2   5   9          7.39          7.92         2.95 o                         
   3   5   9          6.29          6.78         5.31 o                         
   4   5   9          0.80         -2.76         5.56 o                         
  -4   6   9          0.68          0.81         6.00 o                         
  -3   6   9          0.03         -2.23         2.23 o                         
  -2   6   9         23.04         20.15         1.91 o                         
  -1   6   9          5.45          7.37         2.95 o                         
   0   6   9         60.97         62.00         2.54 o                         
   1   6   9         41.69         40.78         2.36 o                         
   2   6   9          3.22          1.84         1.63 o                         
   3   6   9          5.74         -1.02         2.80 o                         
   4   6   9          0.90         -6.78         6.78 o                         
  -4   7   9          2.08         -3.51         6.24 o                         
  -3   7   9         20.22         21.32         3.69 o                         
  -2   7   9         66.67         68.72         3.16 o                         
  -1   7   9         66.94         58.84        10.03 o                         
   0   7   9          1.15          0.22         1.63 o                         
   1   7   9         19.58         20.38         1.34 o                         
   2   7   9          7.97          8.40         2.06 o                         
   3   7   9         37.71         30.89         3.98 o                         
   4   7   9          0.01         -2.38         4.63 o                         
  -4   8   9          2.91         10.91         7.96 o                         
  -3   8   9          6.54          8.13         3.19 o                         
  -2   8   9         47.54         46.40         2.39 o                         
  -1   8   9         44.27         36.67         8.26 o                         
   0   8   9         10.99         11.50         1.42 o                         
   1   8   9        132.69        144.61         3.85 o                         
   2   8   9         54.65         54.82         2.34 o                         
   3   8   9          0.11         -2.36         2.95 o                         
   4   8   9          0.41          3.72         6.18 o                         
  -4   9   9          1.56         -7.01         7.01 o                         
  -3   9   9         60.43         67.22         4.98 o                         
  -2   9   9         10.61          8.51         1.55 o                         
  -1   9   9         14.77         15.17         1.97 o                         
   0   9   9         79.79         69.83         3.40 o                         
   1   9   9        409.94        424.84        12.68 o                         
   2   9   9         49.05         46.94         3.83 o                         
   3   9   9          1.57          5.62         4.13 o                         
   4   9   9          0.38          4.57         9.14 o                         
  -4  10   9          0.96         -6.19        10.32 o                         
  -3  10   9          2.79          5.50         4.36 o                         
  -2  10   9         21.29         19.05         2.55 o                         
  -1  10   9          2.90          4.06         1.92 o                         
   0  10   9         59.72         63.30         3.17 o                         
   1  10   9          0.00         -1.11         1.68 o                         
   2  10   9          9.96         10.70         2.37 o                         
   3  10   9          2.99          3.61         2.84 o                         
   4  10   9          0.01         -8.85        13.86 o                         
  -4  11   9          0.70        -11.06        11.06 o                         
  -3  11   9          1.96          6.64         5.00 o                         
  -2  11   9         65.94         70.73         4.09 o                         
  -1  11   9        117.46        107.07         4.36 o                         
   0  11   9          1.52          3.30         2.45 o                         
   1  11   9         39.69         37.86         2.80 o                         
   2  11   9         44.84         48.62         3.54 o                         
   3  11   9         11.40          8.51         6.34 o                         
  -3  12   9         14.50         22.12         5.90 o                         
  -2  12   9          7.83          8.49         3.64 o                         
  -1  12   9         94.62         92.04         3.95 o                         
   0  12   9         85.09         83.92         3.96 o                         
   1  12   9         80.86         90.07         4.06 o                         
   2  12   9          3.25          5.60         3.24 o                         
   3  12   9          1.00         -2.08         3.21 o                         
  -2  13   9         10.61          9.58         1.92 o                         
  -1  13   9         65.65         60.25         3.60 o                         
   0  13   9         31.20         29.58         3.10 o                         
   1  13   9         61.50         63.76         3.11 o                         
   2  13   9          0.66          0.00         3.54 o                         
   3  13   9          3.84          9.79         3.98 o                         
  -3  14   9          0.39         -3.14         8.99 o                         
  -2  14   9         35.43         28.72         3.17 o                         
  -1  14   9          0.03         -1.52         3.60 o                         
   0  14   9         73.19         76.83         3.03 o                         
   1  14   9          0.30         -1.18         2.28 o                         
   2  14   9          2.48         -1.77         3.54 o                         
   3  14   9          0.00          8.62         4.03 o                         
  -3  15   9          1.48         -6.78         7.67 o                         
  -2  15   9         10.17         10.24         3.11 o                         
  -1  15   9         84.62         87.78         6.45 o                         
   0  15   9         70.24         75.63         3.54 o                         
   1  15   9         51.51         51.31         4.15 o                         
   2  15   9          0.53         -0.59         3.24 o                         
   3  15   9          0.84          4.13         8.55 o                         
  -3  16   9          1.22         -8.55         8.55 o                         
  -2  16   9         10.88         21.82         9.14 o                         
  -1  16   9         30.16         22.67         4.36 o                         
   0  16   9         13.28          9.80         2.05 o                         
   1  16   9         41.91         65.56         7.67 o                         
   2  16   9         31.76         19.90         4.16 o                         
   3  16   9          0.74          5.84         4.20 o                         
  -3  17   9          0.00         -8.55         8.55 o                         
  -2  17   9          2.99         -5.60         6.49 o                         
  -1  17   9          2.92          7.77         4.31 o                         
   0  17   9         20.20         19.63         2.36 o                         
   1  17   9         19.18         26.18         4.03 o                         
   2  17   9         46.14         59.86         9.73 o                         
   3  17   9          0.08         -2.68         4.74 o                         
  -3  18   9          0.18         -2.95        11.50 o                         
  -2  18   9         22.06         12.98         7.67 o                         
  -1  18   9         19.40         17.93         5.31 o                         
   0  18   9          0.18         -6.19         6.19 o                         
   1  18   9         12.44         10.12         5.31 o                         
   2  18   9          6.60          9.14         5.90 o                         
  -2  19   9          0.39          1.47         7.08 o                         
  -1  19   9          3.52          3.45         4.24 o                         
   0  19   9          0.79         -0.50         4.89 o                         
   1  19   9         50.21         68.71         8.55 o                         
   2  19   9          1.64         -2.62         3.71 o                         
  -2  20   9          0.34        -11.35        11.35 o                         
  -1  20   9          0.36         -2.39         5.73 o                         
   0  20   9          8.82         17.76         6.34 o                         
   1  20   9          3.86         12.98         6.19 o                         
   2  20   9         25.33         28.01         8.85 o                         
  -2  21   9          0.27         -4.65         6.49 o                         
  -1  21   9          3.62         10.13         6.00 o                         
   0  21   9         28.96         44.70         6.60 o                         
   1  21   9          4.87          1.18         6.78 o                         
   2  21   9          3.61          0.88         8.26 o                         
  -1  22   9          2.45         13.90         6.52 o                         
   0  22   9          2.21         -3.53         7.08 o                         
   1  22   9          4.63         -1.77         5.90 o                         
  -1  23   9          6.36          6.05        15.63 o                         
   0  23   9          0.07          3.27         5.41 o                         
   1  23   9          1.51          2.65         7.96 o                         
  -4   0  10          1.45         -1.77         7.08 o                         
  -2   0  10        560.38        626.05        24.48 o                         
   0   0  10        158.73        174.28         5.01 o                         
   2   0  10          1.21          5.90         3.24 o                         
   4   0  10          0.08          6.78         7.37 o                         
  -4   1  10          0.90          6.19         7.37 o                         
  -3   1  10         37.45         34.04         5.31 o                         
  -2   1  10         62.06         58.45         7.96 o                         
  -1   1  10        279.57        284.13        16.51 o                         
   0   1  10        101.54        108.01         3.54 o                         
   1   1  10        118.35        117.13         8.70 o                         
   2   1  10         15.55         20.01         1.97 o                         
   3   1  10          1.01         -1.60         4.57 o                         
   4   1  10          2.16          5.39         5.11 o                         
  -4   2  10          0.02          8.11         7.30 o                         
  -3   2  10         37.84         31.11         3.34 o                         
  -2   2  10         57.60         62.22         3.54 o                         
  -1   2  10        186.96        187.39         6.34 o                         
   0   2  10         13.36         13.64         1.77 o                         
   1   2  10          0.16         -0.74         1.92 o                         
   2   2  10          3.24          2.21         1.88 o                         
   3   2  10          3.58          2.45         2.60 o                         
   4   2  10          0.21         -3.21         5.59 o                         
  -4   3  10          0.00         -4.72        12.98 o                         
  -3   3  10         36.30         35.25         3.11 o                         
  -2   3  10        162.97        163.37         6.49 o                         
  -1   3  10         22.94         26.54         1.63 o                         
   0   3  10         10.06          6.94         2.36 o                         
   1   3  10          8.70          8.78         2.95 o                         
   2   3  10         30.29         29.70         3.39 o                         
   3   3  10         39.03         33.27         3.85 o                         
   4   3  10          0.28          1.06         4.39 o                         
  -4   4  10          0.02          1.24         6.09 o                         
  -3   4  10          1.27          7.11         3.69 o                         
  -2   4  10        251.94        265.87         8.73 o                         
  -1   4  10         68.75         66.92         3.32 o                         
   0   4  10        165.18        170.63         5.00 o                         
   1   4  10          7.31          4.11         1.77 o                         
   2   4  10          2.41          2.24         1.96 o                         
   3   4  10          7.90          9.08         6.19 o                         
   4   4  10          0.15          2.31         6.49 o                         
  -4   5  10          0.12         18.28         7.67 o                         
  -3   5  10          7.54          2.95         3.34 o                         
  -2   5  10         43.10         41.89         6.49 o                         
  -1   5  10        245.27        247.01         9.09 o                         
   0   5  10          1.97          3.28         1.92 o                         
   1   5  10          0.76          0.88         1.47 o                         
   2   5  10         29.84         31.39         4.28 o                         
   3   5  10         47.51         41.28         6.19 o                         
   4   5  10          1.14          6.58         5.08 o                         
  -4   6  10          0.07        -12.39        12.39 o                         
  -3   6  10          0.02          1.71         3.26 o                         
  -2   6  10          0.05          1.07         1.52 o                         
  -1   6  10         12.88         14.68         3.83 o                         
   0   6  10         20.84         16.87         1.74 o                         
   1   6  10          2.23          0.88         2.21 o                         
   2   6  10        219.87        239.70         7.52 o                         
   3   6  10          4.52          3.83         4.13 o                         
   4   6  10          1.26         -1.00         4.64 o                         
  -4   7  10          0.02        -10.03        11.80 o                         
  -3   7  10          4.30         -0.59         5.31 o                         
  -2   7  10        129.85        126.42         4.52 o                         
  -1   7  10          0.61         -0.59         1.67 o                         
   0   7  10         16.69         16.57         2.51 o                         
   1   7  10        152.59        170.00         4.27 o                         
   2   7  10         75.89         75.02         4.42 o                         
   3   7  10         10.96          7.49         4.57 o                         
   4   7  10          3.61         11.71         5.58 o                         
  -4   8  10          0.00         -7.08        12.68 o                         
  -3   8  10          4.88          0.00         5.31 o                         
  -2   8  10         20.39         18.20         1.69 o                         
  -1   8  10        114.02        120.70         4.69 o                         
   0   8  10          0.23          3.48         1.97 o                         
   1   8  10        254.21        273.94         6.59 o                         
   2   8  10          9.33         10.35         2.16 o                         
   3   8  10          6.26          8.04         3.60 o                         
   4   8  10          0.67         -3.92         6.79 o                         
  -4   9  10          0.01          4.72         9.14 o                         
  -3   9  10         16.72         19.27         4.19 o                         
  -2   9  10        100.06        101.31         6.64 o                         
  -1   9  10         28.05         26.77         2.55 o                         
   0   9  10          0.03          1.46         2.51 o                         
   1   9  10          2.38          2.54         1.55 o                         
   2   9  10         40.04         41.77         2.67 o                         
   3   9  10          9.04          3.28         5.01 o                         
   4   9  10          0.22          3.84         7.26 o                         
  -3  10  10          8.36         -1.77        11.21 o                         
  -2  10  10        102.69         99.19         4.87 o                         
  -1  10  10          3.20          0.07         2.28 o                         
   0  10  10         11.11         11.12         2.16 o                         
   1  10  10        173.28        179.84         4.74 o                         
   2  10  10        156.08        168.36         9.73 o                         
   3  10  10          0.08         -3.48         3.48 o                         
  -3  11  10         20.41         17.99         8.26 o                         
  -2  11  10          1.70          4.48         1.20 o                         
  -1  11  10         15.14         13.78         2.50 o                         
   0  11  10         22.56         20.03         2.68 o                         
   1  11  10          6.66          5.91         3.39 o                         
   2  11  10          0.77          1.93         3.14 o                         
   3  11  10          5.27          8.55         5.60 o                         
  -3  12  10         15.21         16.79         6.27 o                         
  -2  12  10          2.01          2.72         1.42 o                         
  -1  12  10        109.55        111.74         5.35 o                         
   0  12  10        199.93        215.61         8.52 o                         
   1  12  10          4.72          1.18         1.84 o                         
   2  12  10          0.24         -0.87         1.91 o                         
   3  12  10          0.93         10.32         5.42 o                         
  -3  13  10          9.69         29.19         9.73 o                         
  -2  13  10         29.81         23.43        12.53 o                         
  -1  13  10          0.68          2.55         2.34 o                         
   0  13  10         41.00         42.91         6.93 o                         
   1  13  10         36.64         35.24         2.92 o                         
   2  13  10          0.02         -1.91         2.95 o                         
   3  13  10          0.41          7.64         5.60 o                         
  -3  14  10         17.76         39.52        10.32 o                         
  -2  14  10          8.48          6.38         5.60 o                         
  -1  14  10          2.79         -4.22         4.28 o                         
   0  14  10         80.59         79.03         5.01 o                         
   1  14  10         34.68         35.50         3.68 o                         
   2  14  10          7.40          6.41         7.52 o                         
   3  14  10          0.06          1.65         6.34 o                         
  -3  15  10          1.57          2.14         7.58 o                         
  -2  15  10          2.00         -5.90         6.19 o                         
  -1  15  10         41.55         37.66         8.99 o                         
   0  15  10         13.50         16.81         4.42 o                         
   1  15  10          3.87         10.38         3.19 o                         
   2  15  10          5.39          4.58         3.11 o                         
   3  15  10          0.09          5.76         4.36 o                         
  -3  16  10          0.29        -10.97        16.37 o                         
  -2  16  10          5.06          1.77         9.44 o                         
  -1  16  10         29.17         22.12         4.74 o                         
   0  16  10         33.17         26.11         4.10 o                         
   1  16  10          0.07          0.29         4.42 o                         
   2  16  10          1.28          6.78         7.96 o                         
   3  16  10         13.35         27.13        10.32 o                         
  -2  17  10          0.07          0.59         8.55 o                         
  -1  17  10          2.11          4.26         4.61 o                         
   0  17  10         31.60         39.63         6.09 o                         
   1  17  10          0.12         -1.79         2.95 o                         
   2  17  10          1.98          1.25         3.37 o                         
  -2  18  10          2.15          4.58         4.87 o                         
  -1  18  10         24.95         19.95         5.17 o                         
   0  18  10         22.48         18.29         5.38 o                         
   1  18  10          0.69         -2.95         5.01 o                         
   2  18  10         25.41         28.01         8.26 o                         
  -2  19  10          0.45          3.28         9.29 o                         
  -1  19  10         14.23         13.79         5.10 o                         
   0  19  10          8.95         18.08         5.31 o                         
   1  19  10          0.40          0.00         6.49 o                         
   2  19  10          2.65         -6.19         6.49 o                         
  -2  20  10          2.34          0.06         6.96 o                         
  -1  20  10          0.93         -2.89         5.45 o                         
   0  20  10          0.05         -5.76        10.91 o                         
   1  20  10          2.67          0.29         5.60 o                         
   2  20  10          2.09         -8.26         8.26 o                         
  -1  21  10          0.43         -7.05         7.05 o                         
   0  21  10          5.49          8.49         5.60 o                         
   1  21  10          3.07          2.95         6.78 o                         
  -1  22  10          0.37         -2.72         6.84 o                         
   0  22  10          2.75         21.96        11.06 o                         
   1  22  10          5.09          1.18         7.67 o                         
   0  23  10          0.42          4.35         6.66 o                         
  -3   0  11          3.66          9.14         4.13 o                         
  -1   0  11         10.43          8.26         2.36 o                         
   1   0  11        201.43        242.40        11.21 o                         
   3   0  11          0.05          1.77         4.42 o                         
  -4   1  11          0.00         -9.73        12.68 o                         
  -3   1  11          6.74          7.43         3.32 o                         
  -2   1  11         66.63         62.26         3.23 o                         
  -1   1  11        185.93        182.32         4.99 o                         
   0   1  11         97.47         93.16         3.21 o                         
   1   1  11        126.41        135.72         7.37 o                         
   2   1  11         37.16         37.73         3.98 o                         
   3   1  11          4.02          0.75         4.72 o                         
   4   1  11          0.01         10.78         5.71 o                         
  -4   2  11          5.32          5.60        12.98 o                         
  -3   2  11          0.24          0.62         3.10 o                         
  -2   2  11         55.48         49.45         3.74 o                         
  -1   2  11        243.21        236.98         6.15 o                         
   0   2  11        157.12        156.33         4.46 o                         
   1   2  11         41.07         42.11         4.28 o                         
   2   2  11         41.50         40.27         3.44 o                         
   3   2  11         19.08         21.45         4.57 o                         
   4   2  11          0.00          1.03         8.70 o                         
  -4   3  11          6.70          6.12         8.02 o                         
  -3   3  11          7.15          8.55         3.54 o                         
  -2   3  11          2.33          2.23         2.76 o                         
  -1   3  11        171.61        167.08         6.15 o                         
   0   3  11        368.89        402.28         9.02 o                         
   1   3  11        187.31        211.16         6.34 o                         
   2   3  11         10.31         13.72         3.98 o                         
   3   3  11         10.44         12.23         7.81 o                         
   4   3  11          3.21          0.03         5.31 o                         
  -4   4  11          1.93         -8.06        19.17 o                         
  -3   4  11          2.17          8.85         5.60 o                         
  -2   4  11         31.93         29.37         3.69 o                         
  -1   4  11         96.22        106.82         4.67 o                         
   0   4  11        800.93        866.49        55.88 o                         
   1   4  11          0.48          0.44         1.46 o                         
   2   4  11         21.03         21.99         2.39 o                         
   3   4  11          4.05          3.93         5.01 o                         
   4   4  11         20.37         23.50         7.23 o                         
  -4   5  11          2.23         10.56        14.30 o                         
  -3   5  11          1.16          1.47         5.31 o                         
  -2   5  11         34.35         27.12         8.40 o                         
  -1   5  11        867.14       1030.53        25.35 o                         
   0   5  11         25.88         31.77         5.90 o                         
   1   5  11         53.90         56.38         4.28 o                         
   2   5  11        126.61        132.86         5.13 o                         
   3   5  11          1.25         -3.93         3.93 o                         
   4   5  11          2.69          2.95         6.26 o                         
  -4   6  11          1.41        -10.91        10.91 o                         
  -3   6  11          0.86          2.18         4.15 o                         
  -2   6  11         31.26         26.29         2.08 o                         
  -1   6  11        677.66        775.27        41.43 o                         
   0   6  11        126.35        139.14         4.86 o                         
   1   6  11          0.39          2.41         1.63 o                         
   2   6  11         64.25         69.65         4.13 o                         
   3   6  11          9.90          4.46         7.96 o                         
  -3   7  11          5.45         14.16        15.48 o                         
  -2   7  11         13.04         13.49         1.47 o                         
  -1   7  11         33.22         28.94         2.95 o                         
   0   7  11        301.45        325.88         8.80 o                         
   1   7  11         15.48         20.20         3.24 o                         
   2   7  11         13.21         15.50         2.55 o                         
   3   7  11         76.40         89.29         8.40 o                         
  -3   8  11         21.12         25.55        11.94 o                         
  -2   8  11         44.62         53.08         4.61 o                         
  -1   8  11        103.53         94.10         5.60 o                         
   0   8  11         59.69         56.77         3.43 o                         
   1   8  11          9.84          9.99         1.77 o                         
   2   8  11         15.58         20.22         2.60 o                         
   3   8  11          3.60          0.55         8.55 o                         
  -3   9  11          0.10          3.51         7.52 o                         
  -2   9  11          0.23         -0.81         3.83 o                         
  -1   9  11         86.63         92.26         4.27 o                         
   0   9  11         24.15         27.25         3.38 o                         
   1   9  11         63.04         56.07         5.16 o                         
   2   9  11         35.03         34.05         3.54 o                         
   3   9  11          0.01          1.40         5.16 o                         
  -2  10  11         36.03         36.90         9.73 o                         
  -1  10  11        133.52        126.56         4.78 o                         
   0  10  11         24.63         23.20         2.49 o                         
   1  10  11          0.28         -0.82         1.34 o                         
   2  10  11          0.46         -1.01         3.24 o                         
   3  10  11          0.33          0.00         4.42 o                         
  -3  11  11          2.63          2.08         6.60 o                         
  -2  11  11          3.11          2.30         5.45 o                         
  -1  11  11          2.64          3.22         2.48 o                         
   0  11  11          1.62          1.47         4.57 o                         
   1  11  11          0.43          0.98         1.47 o                         
   2  11  11          3.06          4.66        14.74 o                         
   3  11  11          4.27         12.68         9.14 o                         
  -3  12  11         11.58         10.91         8.85 o                         
  -2  12  11          7.92          4.94         3.26 o                         
  -1  12  11          1.32         -1.50         2.72 o                         
   0  12  11          2.88          4.63         8.55 o                         
   1  12  11          3.33          2.54         1.25 o                         
   2  12  11          7.15          3.54         2.65 o                         
   3  12  11          0.34         -2.36         7.56 o                         
  -3  13  11         13.26          7.51         7.14 o                         
  -2  13  11         10.78         11.56         3.72 o                         
  -1  13  11          0.90         -0.40         3.85 o                         
   0  13  11          6.00          4.42         2.95 o                         
   1  13  11          0.38          4.72         2.18 o                         
   2  13  11          0.42          5.81         5.31 o                         
   3  13  11          0.66         -4.03         4.03 o                         
  -3  14  11         11.04          2.65         8.85 o                         
  -2  14  11          0.03         -5.31         5.31 o                         
  -1  14  11          1.95         -3.15         3.85 o                         
   0  14  11          0.00         -1.37         4.42 o                         
   1  14  11         41.52         45.41         6.78 o                         
   2  14  11          0.63          3.90         3.19 o                         
   3  14  11          1.10          0.66        10.03 o                         
  -3  15  11          0.42         22.41        11.80 o                         
  -2  15  11          4.48         19.46        10.03 o                         
  -1  15  11          1.15          0.20         3.68 o                         
   0  15  11          0.38          0.59        10.03 o                         
   1  15  11         31.37         32.44         4.72 o                         
   2  15  11          0.38          2.06         6.49 o                         
   3  15  11          3.22         -6.49         8.55 o                         
  -2  16  11          6.42          7.22         5.63 o                         
  -1  16  11          1.77         -2.58         4.87 o                         
   0  16  11          7.26          8.10         7.52 o                         
   1  16  11          0.74          3.24         5.90 o                         
   2  16  11          4.12          3.83         7.08 o                         
  -2  17  11          2.87          2.34         6.77 o                         
  -1  17  11          4.27          5.24        10.91 o                         
   0  17  11          7.43          3.38         4.87 o                         
   1  17  11          6.88         12.39         7.08 o                         
   2  17  11          0.46         -0.29         7.08 o                         
  -2  18  11          6.11          4.27         6.96 o                         
  -1  18  11          0.06          3.95         5.37 o                         
   0  18  11         11.42         16.45         5.79 o                         
   1  18  11         40.92         41.28         7.67 o                         
   2  18  11          2.15         -7.67         7.67 o                         
  -2  19  11          2.68         -2.20        10.17 o                         
  -1  19  11          1.36          3.68         6.21 o                         
   0  19  11          0.49          2.07         6.05 o                         
   1  19  11          0.60         -2.36         7.08 o                         
   2  19  11          0.94          9.44         7.96 o                         
  -1  20  11          5.59         10.70         7.14 o                         
   0  20  11          1.43          6.41         6.00 o                         
   1  20  11          0.00         -5.01         5.60 o                         
  -1  21  11          0.65          5.59         7.50 o                         
   0  21  11          5.58          4.27         7.96 o                         
   1  21  11          0.26         -7.08         7.08 o                         
   0  22  11          1.24         -5.90         8.26 o                         
  -2   0  12         20.28         20.64         3.54 o                         
   0   0  12         14.29          9.14         2.06 o                         
   2   0  12        144.80        132.41         8.85 o                         
  -3   1  12          2.93          1.54         4.45 o                         
  -2   1  12         42.93         40.82         3.97 o                         
  -1   1  12          2.94          4.13         1.46 o                         
   0   1  12        103.20        104.14         3.82 o                         
   1   1  12        400.80        480.44        23.00 o                         
   2   1  12         44.55         39.67         3.54 o                         
   3   1  12          2.32          1.18         3.32 o                         
  -3   2  12          0.07         -0.85         5.48 o                         
  -2   2  12          1.49          2.02         2.55 o                         
  -1   2  12          0.00          2.65         2.06 o                         
   0   2  12         15.53         12.77         1.42 o                         
   1   2  12          1.31          4.42         1.84 o                         
   2   2  12         25.24         24.48         4.42 o                         
   3   2  12         50.61         39.60        10.47 o                         
  -3   3  12          0.14        -11.21        11.21 o                         
  -2   3  12         22.08         21.04         4.57 o                         
  -1   3  12         17.08         13.66         2.12 o                         
   0   3  12        144.44        138.92         4.82 o                         
   1   3  12         31.22         35.08         2.81 o                         
   2   3  12         16.87          9.56         3.24 o                         
   3   3  12         66.33         73.21         7.40 o                         
  -3   4  12         22.50          4.13        11.50 o                         
  -2   4  12          1.59         -0.84         1.82 o                         
  -1   4  12        128.94        102.15         5.16 o                         
   0   4  12        107.44        108.01         5.90 o                         
   1   4  12         44.67         41.46         2.48 o                         
   2   4  12         76.59         62.02         5.90 o                         
   3   4  12         15.74         17.31         5.35 o                         
  -3   5  12         11.47         17.03         7.31 o                         
  -2   5  12         21.05         19.26         1.89 o                         
  -1   5  12         20.97         15.53         2.27 o                         
   0   5  12          1.28          1.01         2.65 o                         
   1   5  12        290.83        294.44         7.68 o                         
   2   5  12         37.06         40.28         3.93 o                         
   3   5  12          0.10         -0.75         7.08 o                         
  -3   6  12          0.11         -6.97        11.06 o                         
  -2   6  12         11.18         11.14         4.63 o                         
  -1   6  12          5.28          4.48         2.95 o                         
   0   6  12         42.49         45.76         2.72 o                         
   1   6  12        112.10        112.79         5.75 o                         
   2   6  12          8.93          3.74         2.48 o                         
   3   6  12         45.93         45.69        16.96 o                         
  -3   7  12          0.84          6.19        12.09 o                         
  -2   7  12          0.00          4.03         4.25 o                         
  -1   7  12         16.57         12.09         2.39 o                         
   0   7  12        506.16        544.23        13.31 o                         
   1   7  12         10.72          9.93         1.69 o                         
   2   7  12         13.74         14.74         2.98 o                         
   3   7  12         41.33         42.67         8.11 o                         
  -3   8  12          6.98         13.27        11.80 o                         
  -2   8  12         15.97         17.07         5.90 o                         
  -1   8  12         17.53         12.12         2.45 o                         
   0   8  12        243.38        251.61        10.76 o                         
   1   8  12        103.62         97.88         3.68 o                         
   2   8  12          1.31         -2.65         2.65 o                         
   3   8  12          0.27          1.97         8.11 o                         
  -3   9  12          0.63         -1.77         8.26 o                         
  -2   9  12         70.61         66.65         9.29 o                         
  -1   9  12         46.58         40.82         3.98 o                         
   0   9  12          9.09          7.78         2.66 o                         
   1   9  12         80.61         82.14         3.19 o                         
   2   9  12         51.03         49.23         7.96 o                         
   3   9  12          2.54         -2.65         5.31 o                         
  -3  10  12          0.68          5.01         9.44 o                         
  -2  10  12          8.48         11.90         3.97 o                         
  -1  10  12          1.92         -1.00         2.35 o                         
   0  10  12         20.64         18.84         6.78 o                         
   1  10  12         15.03         18.68         1.55 o                         
   2  10  12         49.07         40.70         3.75 o                         
   3  10  12          0.02         -3.83         5.31 o                         
  -3  11  12          0.07          4.67         7.14 o                         
  -2  11  12          4.91          2.32         5.45 o                         
  -1  11  12          8.36          4.07         5.01 o                         
   0  11  12          7.48          2.09         2.65 o                         
   1  11  12        123.43        142.96         7.22 o                         
   2  11  12          4.49          3.36         4.42 o                         
   3  11  12          0.06         -3.24         5.31 o                         
  -2  12  12          6.00         -3.84         4.13 o                         
  -1  12  12          0.72          2.14         3.02 o                         
   0  12  12          4.54          4.27         2.61 o                         
   1  12  12         18.70         15.67         3.69 o                         
   2  12  12          0.25          4.84         4.28 o                         
   3  12  12          0.33          1.47         5.01 o                         
  -3  13  12          6.10         22.05         8.99 o                         
  -2  13  12          1.15          3.97         5.94 o                         
  -1  13  12          8.26          6.13         3.44 o                         
   0  13  12          1.26          0.24         3.14 o                         
   1  13  12          1.08          5.01         3.54 o                         
   2  13  12          6.83         11.10         5.17 o                         
   3  13  12          0.00         -3.10         7.29 o                         
  -2  14  12          6.23         -1.13         4.96 o                         
  -1  14  12          7.88         16.04         4.52 o                         
   0  14  12          7.03          5.31         5.00 o                         
   1  14  12          0.14          1.18         3.54 o                         
   2  14  12          0.17         -2.06         5.90 o                         
  -2  15  12          0.43         -4.31         7.22 o                         
  -1  15  12          5.44         10.62         7.22 o                         
   0  15  12         21.42         18.23         4.53 o                         
   1  15  12          0.35         -0.59         5.90 o                         
   2  15  12          1.80          5.60         7.67 o                         
  -2  16  12         13.17         15.88         7.38 o                         
  -1  16  12          1.38         -2.03         4.95 o                         
   0  16  12          7.22          7.18         5.29 o                         
   1  16  12          2.82          0.59         6.49 o                         
   2  16  12          1.88         13.56         8.85 o                         
  -2  17  12          1.95         15.06         9.29 o                         
  -1  17  12          0.20          3.07         8.11 o                         
   0  17  12          0.25          0.65         5.31 o                         
   1  17  12          1.42         -0.59         6.78 o                         
   2  17  12          7.62         11.80         7.96 o                         
  -2  18  12          0.54         -4.23         7.14 o                         
  -1  18  12          0.71         -4.45         5.13 o                         
   0  18  12          3.31         -5.59         7.08 o                         
   1  18  12          0.16         11.80         6.49 o                         
  -1  19  12          2.19         13.18         6.34 o                         
   0  19  12          0.13          5.43         6.25 o                         
   1  19  12          4.37          5.31         5.90 o                         
  -1  20  12          6.06          9.35         6.49 o                         
   0  20  12          0.09         -2.73         5.71 o                         
   1  20  12         11.88          8.55         8.55 o                         
  -1   0  13         46.15         45.71         3.54 o                         
   1   0  13          7.39          5.60         2.65 o                         
   3   0  13         37.54         32.44         7.67 o                         
  -3   1  13          3.29         19.59         8.75 o                         
  -2   1  13          9.24          2.51         2.92 o                         
  -1   1  13          2.54          0.59         2.80 o                         
   0   1  13          0.77          0.59         1.47 o                         
   1   1  13        104.61         97.70         4.57 o                         
   2   1  13         90.11         88.88         5.46 o                         
   3   1  13          0.04         -0.55         4.69 o                         
  -3   2  13          0.28         -2.51         9.38 o                         
  -2   2  13         11.76         10.52         7.22 o                         
  -1   2  13         25.88         21.75         3.30 o                         
   0   2  13          5.03          3.83         1.63 o                         
   1   2  13          0.34         -1.77         1.77 o                         
   2   2  13         63.62         62.52         4.36 o                         
   3   2  13          0.34          4.62         8.85 o                         
  -3   3  13          0.06          0.60         7.26 o                         
  -2   3  13          0.94          4.72         3.54 o                         
  -1   3  13          8.32          4.07         2.35 o                         
   0   3  13        227.74        218.77        13.71 o                         
   1   3  13         54.81         55.64         5.46 o                         
   2   3  13         31.11         28.75         3.83 o                         
   3   3  13          4.38         -4.15         4.66 o                         
  -3   4  13          0.96          5.40        10.76 o                         
  -2   4  13          9.69          9.53         5.46 o                         
  -1   4  13         23.74         23.02         3.11 o                         
   0   4  13          3.06         -1.98         2.35 o                         
   1   4  13         36.11         31.61         3.24 o                         
   2   4  13         19.41         16.97         3.11 o                         
   3   4  13         13.61         23.35        13.86 o                         
  -3   5  13          3.82         -4.78         6.87 o                         
  -2   5  13          0.04          1.53         8.85 o                         
  -1   5  13         33.01         25.35         2.94 o                         
   0   5  13         36.29         27.97         2.48 o                         
   1   5  13         10.85         10.24         1.91 o                         
   2   5  13          4.67          2.70         2.48 o                         
   3   5  13         11.46          5.95         4.48 o                         
  -3   6  13          0.49         -4.33         6.64 o                         
  -2   6  13          2.96         -0.88         4.13 o                         
  -1   6  13          1.83          1.57         2.40 o                         
   0   6  13          3.76          4.32         2.05 o                         
   1   6  13         31.86         28.26         1.97 o                         
   2   6  13         10.49          8.14         3.61 o                         
   3   6  13          0.04         -2.85         4.24 o                         
  -3   7  13          0.21         10.74        11.35 o                         
  -2   7  13         34.82         35.93         8.40 o                         
  -1   7  13          4.29          1.50         2.51 o                         
   0   7  13        113.15        117.38         4.39 o                         
   1   7  13         86.99         93.39         3.23 o                         
   2   7  13          2.60          6.49         3.13 o                         
   3   7  13          0.68         -4.25         7.37 o                         
  -3   8  13          3.41         -0.29         8.00 o                         
  -2   8  13          0.00         -7.95        10.76 o                         
  -1   8  13          1.67         -3.54         3.54 o                         
   0   8  13         25.17         23.35         2.72 o                         
   1   8  13         17.00         15.22         1.85 o                         
   2   8  13          3.26          1.68         5.60 o                         
   3   8  13         11.54         14.63         4.66 o                         
  -2   9  13          0.34          1.76         4.51 o                         
  -1   9  13          0.97          0.18         2.45 o                         
   0   9  13         28.74         24.76         2.94 o                         
   1   9  13         32.47         29.19         5.31 o                         
   2   9  13          7.07          8.16         3.32 o                         
   3   9  13          0.02          2.81        14.60 o                         
  -3  10  13          1.44         20.95         7.31 o                         
  -2  10  13          0.01         -3.55         4.28 o                         
  -1  10  13         11.09          8.34         4.57 o                         
   0  10  13         13.35         13.81         2.80 o                         
   1  10  13         67.67         53.96         7.37 o                         
   2  10  13         45.69         43.81         4.46 o                         
   3  10  13          0.02        -11.80        11.80 o                         
  -2  11  13         15.59         21.32         4.46 o                         
  -1  11  13          9.57          7.81         3.53 o                         
   0  11  13          0.06          1.33         4.38 o                         
   1  11  13          9.66         13.27         3.83 o                         
   2  11  13         16.18          5.92         5.72 o                         
   3  11  13          2.79          5.85         6.78 o                         
  -2  12  13          2.39          7.08         7.37 o                         
  -1  12  13          0.55          2.92         3.82 o                         
   0  12  13         31.18         23.13         4.46 o                         
   1  12  13          0.84          2.06         5.90 o                         
   2  12  13          0.19          6.48         6.05 o                         
  -2  13  13          3.82          2.41         4.99 o                         
  -1  13  13          3.10          3.99         4.73 o                         
   0  13  13          0.64         -4.90         4.90 o                         
   1  13  13          1.79         -2.06         4.13 o                         
   2  13  13          0.91         -0.85         5.23 o                         
  -2  14  13          0.14         -6.88         9.14 o                         
  -1  14  13          8.53         19.29         5.74 o                         
   0  14  13          0.65          0.35         4.53 o                         
   1  14  13          3.60         11.80         6.19 o                         
   2  14  13         22.99         18.42         6.72 o                         
  -2  15  13         14.99         14.43         6.34 o                         
  -1  15  13          8.83         23.22         5.62 o                         
   0  15  13          6.63          8.01         6.64 o                         
   1  15  13          0.43          2.36         6.19 o                         
   2  15  13          0.34          6.49         7.96 o                         
  -2  16  13          1.13         -4.09         7.29 o                         
  -1  16  13          0.94          9.66         9.58 o                         
   0  16  13          6.98         11.95         9.88 o                         
   1  16  13          1.73         -5.90         5.90 o                         
   2  16  13          0.36          0.88         8.85 o                         
  -1  17  13         26.04         34.33         6.65 o                         
   0  17  13          2.72          2.65         7.52 o                         
   1  17  13          0.62          4.42         6.19 o                         
  -1  18  13         10.11         19.70         6.24 o                         
   0  18  13          0.01         13.02        13.71 o                         
   1  18  13          1.06          4.42         7.08 o                         
   0  19  13         14.46         19.17         6.88 o                         
  -2   0  14          4.99         -1.18        11.21 o                         
   0   0  14          1.59          1.18         2.06 o                         
   2   0  14         44.88         51.90         6.49 o                         
  -3   1  14          2.72        -13.79        15.78 o                         
  -1   1  14         12.87         10.83         2.54 o                         
   0   1  14         19.01         15.37         2.51 o                         
   1   1  14          7.53          5.00         1.97 o                         
   2   1  14          0.23         -2.06         3.54 o                         
   3   1  14          0.08          2.69         5.16 o                         
  -3   2  14          6.84         -7.37        13.86 o                         
  -2   2  14          5.85         -3.69         4.84 o                         
  -1   2  14          0.21         -0.43         3.24 o                         
   0   2  14          6.61          5.41         2.55 o                         
   1   2  14          0.00          0.03         1.97 o                         
   2   2  14          0.40          2.74         4.28 o                         
   3   2  14         19.24         18.47         5.31 o                         
  -3   3  14          1.11         24.48        13.86 o                         
  -2   3  14          1.52         -2.95         4.35 o                         
  -1   3  14          3.78          2.58         3.10 o                         
   0   3  14         25.73         27.17         4.13 o                         
   1   3  14          1.19          2.13         2.95 o                         
   2   3  14          0.67         -1.39         2.95 o                         
   3   3  14          3.21         10.24         5.16 o                         
  -3   4  14          1.14          3.54        13.56 o                         
  -2   4  14          0.75         -5.31         5.31 o                         
  -1   4  14          1.25         -1.29         4.57 o                         
   0   4  14         27.26         32.01         3.60 o                         
   1   4  14         31.53         26.73         2.45 o                         
   2   4  14          0.46         -2.56         3.05 o                         
   3   4  14          1.16          7.44         4.90 o                         
  -3   5  14          0.38          9.73        13.56 o                         
  -2   5  14          0.75          1.40         4.58 o                         
  -1   5  14          1.13          2.03         3.05 o                         
   0   5  14          3.15          2.38         4.87 o                         
   1   5  14          4.61          8.14         2.65 o                         
   2   5  14          0.00          4.16         3.40 o                         
   3   5  14          0.21         -1.39         4.45 o                         
  -3   6  14         10.11         22.71        14.15 o                         
  -2   6  14          0.16          2.09         3.85 o                         
  -1   6  14         35.74         31.76         3.40 o                         
   0   6  14          2.43          0.05         3.07 o                         
   1   6  14          0.08          3.60         4.87 o                         
   2   6  14          0.13         -1.06         3.61 o                         
   3   6  14          0.00          3.61         4.82 o                         
  -3   7  14          0.35         -9.44        12.09 o                         
  -2   7  14          7.60          9.16         6.64 o                         
  -1   7  14          1.29         -0.13         3.24 o                         
   0   7  14          1.18          8.69         3.75 o                         
   1   7  14         37.09         33.14        12.39 o                         
   2   7  14          5.18          9.82         3.65 o                         
   3   7  14          3.16          6.36         9.88 o                         
  -2   8  14          4.58          9.42         4.15 o                         
  -1   8  14         22.30         28.41         9.73 o                         
   0   8  14          0.10         -2.12         5.75 o                         
   1   8  14          0.03          0.00         4.72 o                         
   2   8  14         15.53         16.11         5.85 o                         
   3   8  14          0.35         -6.78         8.85 o                         
  -2   9  14          6.30          6.29         4.24 o                         
  -1   9  14         11.99         16.53         4.15 o                         
   0   9  14          0.62          1.33         4.57 o                         
   1   9  14          8.92          6.78         5.01 o                         
   2   9  14         39.88         49.01         7.66 o                         
  -2  10  14          0.12         -4.25         4.25 o                         
  -1  10  14          3.45          7.77         3.97 o                         
   0  10  14          4.11          4.42         6.49 o                         
   1  10  14          1.19         -4.13         5.31 o                         
   2  10  14          0.02         16.02        10.03 o                         
  -2  11  14          5.96          5.16         4.95 o                         
  -1  11  14         31.90         40.55         5.10 o                         
   0  11  14          0.03         -3.05         4.78 o                         
   1  11  14         45.04         38.34         7.08 o                         
   2  11  14         30.32         36.39         7.68 o                         
  -2  12  14          1.10          3.66         6.30 o                         
  -1  12  14          9.47          8.09         6.78 o                         
   0  12  14          4.16         13.08         5.52 o                         
   1  12  14          4.74         14.45         7.96 o                         
   2  12  14          3.10          0.35         6.14 o                         
  -2  13  14          5.39          0.43         5.83 o                         
  -1  13  14          0.17         -1.93         5.53 o                         
   0  13  14         38.10         49.06         7.08 o                         
   1  13  14          1.15          1.77         5.60 o                         
   2  13  14          3.48          5.84         5.54 o                         
  -2  14  14          0.81         -1.84         7.38 o                         
  -1  14  14         12.81         20.06         5.51 o                         
   0  14  14          1.47          4.54         4.74 o                         
   1  14  14          4.70         -3.24         5.90 o                         
   2  14  14          2.31          6.93        10.91 o                         
  -1  15  14         11.26         17.14         6.42 o                         
   0  15  14         21.78         20.30         7.67 o                         
   1  15  14          4.47         10.03         6.19 o                         
  -1  16  14          2.57          8.11         6.52 o                         
   0  16  14         13.29         29.08         5.31 o                         
   1  16  14          0.07          1.47         6.49 o                         
  -1  17  14          3.20         10.34         9.88 o                         
   0  17  14          9.24          0.46        13.56 o                         
  -1   0  15         32.65         37.75         7.08 o                         
   1   0  15         82.30         89.65         6.49 o                         
  -2   1  15          0.08          3.58         7.67 o                         
  -1   1  15          0.01         -4.38         4.38 o                         
   0   1  15          0.72         -2.02         3.23 o                         
   1   1  15          5.30          2.58         2.60 o                         
   2   1  15          1.29          3.74         3.05 o                         
  -2   2  15          4.34          3.44         6.02 o                         
  -1   2  15          4.67          8.19         3.38 o                         
   0   2  15          0.10         -1.40         4.87 o                         
   1   2  15          1.22          1.27         2.81 o                         
   2   2  15         29.71         33.06         4.15 o                         
  -2   3  15         17.71         21.43         9.44 o                         
  -1   3  15          4.05          1.83         3.83 o                         
   0   3  15          1.41         -3.02         3.60 o                         
   1   3  15          0.12          1.05         2.95 o                         
   2   3  15          0.15         -0.90         3.11 o                         
  -2   4  15          0.03         -4.90         5.11 o                         
  -1   4  15          2.93          1.70         3.53 o                         
   0   4  15          7.34          8.16         6.78 o                         
   1   4  15          2.45          5.85         3.85 o                         
   2   4  15          1.76         -1.60         7.08 o                         
  -2   5  15          3.97          2.57         5.13 o                         
  -1   5  15         15.05         17.81         4.31 o                         
   0   5  15          1.02         -2.75         3.47 o                         
   1   5  15          0.67         -2.65         3.83 o                         
   2   5  15          3.39          4.26        13.27 o                         
  -2   6  15          0.55          7.43         4.52 o                         
  -1   6  15          0.12          1.57         3.64 o                         
   0   6  15          2.55          4.33         4.57 o                         
   1   6  15          1.31         -5.01         5.01 o                         
   2   6  15          0.63          3.20         5.08 o                         
  -2   7  15          5.41          3.83         5.00 o                         
  -1   7  15          0.96         -3.53         3.53 o                         
   0   7  15          1.89          0.06         4.72 o                         
   1   7  15          0.34         -4.72         4.72 o                         
   2   7  15          0.18          8.60         6.64 o                         
  -2   8  15          4.36         -0.43         4.36 o                         
  -1   8  15          1.09          4.82         3.74 o                         
   0   8  15          0.01         -0.88         4.80 o                         
   1   8  15          0.18         -2.06         5.01 o                         
   2   8  15          3.21         -3.96         6.80 o                         
  -2   9  15          1.86          9.07         4.48 o                         
  -1   9  15          0.15         -2.27         4.03 o                         
   0   9  15          4.79          9.74         4.39 o                         
   1   9  15          0.17         -4.72         4.72 o                         
   2   9  15          1.21          1.58         6.09 o                         
  -2  10  15          0.90         -7.62        12.83 o                         
  -1  10  15          2.15          7.83         4.06 o                         
   0  10  15          1.21         -1.84         4.99 o                         
   1  10  15         21.39         22.41         6.49 o                         
   2  10  15          2.55          0.87         5.85 o                         
  -2  11  15          4.34          3.03         7.22 o                         
  -1  11  15          0.82         -1.36         4.42 o                         
   0  11  15          7.92         14.83         5.94 o                         
   1  11  15          7.68          7.67         6.19 o                         
   2  11  15          0.09         -6.25         6.25 o                         
  -2  12  15          7.54         17.58         8.01 o                         
  -1  12  15          0.30          3.04         4.89 o                         
   0  12  15         10.71         10.88         9.58 o                         
   1  12  15          0.02          7.67         6.49 o                         
  -1  13  15          0.12          3.49         6.13 o                         
   0  13  15          6.27          1.12         6.25 o                         
   1  13  15          4.08          9.44         6.78 o                         
  -1  14  15          4.37          3.65         5.60 o                         
   0  14  15          0.24         -5.07         5.07 o                         
   1  14  15         14.30         11.50         6.49 o                         
  -1  15  15          4.05          3.27        10.62 o                         
   0  15  15          2.55         -3.48         6.15 o                         
  -2   0  16          6.41         14.74         9.73 o                         
   0   0  16          3.71         -1.18         6.78 o                         
   2   0  16          1.94         -1.77        16.51 o                         
  -2   1  16         50.29         61.04         7.19 o                         
  -1   1  16          2.02          6.36         7.22 o                         
   0   1  16          0.46          4.29         7.67 o                         
   1   1  16          0.00          8.56        15.19 o                         
   2   1  16          0.50          8.89        12.68 o                         
  -2   2  16          0.25         -1.63         8.40 o                         
  -1   2  16          0.00          0.45         6.04 o                         
   0   2  16          0.28          6.90         5.37 o                         
   1   2  16          0.73         -2.40         6.19 o                         
   2   2  16          0.05          7.42         4.94 o                         
  -2   3  16         13.05         11.86        13.56 o                         
  -1   3  16          1.42         -1.91         5.11 o                         
   0   3  16         12.87         18.87        10.47 o                         
   1   3  16          0.97          0.50         3.69 o                         
   2   3  16          2.72          0.81         5.79 o                         
  -2   4  16          3.99          2.53         5.87 o                         
  -1   4  16         16.67         23.85         5.62 o                         
   0   4  16         10.36         15.25         8.11 o                         
   1   4  16          2.70         -1.58         3.99 o                         
   2   4  16          0.00          1.49         5.30 o                         
  -2   5  16          2.42          6.95        10.91 o                         
  -1   5  16          0.97         -4.89         4.89 o                         
   0   5  16          0.61         -4.69         4.69 o                         
   1   5  16          0.34         -4.15         4.15 o                         
   2   5  16          0.01         -3.46         5.98 o                         
  -2   6  16          0.14         -2.10         5.23 o                         
  -1   6  16          3.47         -2.65         5.10 o                         
   0   6  16          0.10          6.98         4.82 o                         
   1   6  16          0.55         -6.74         8.85 o                         
   2   6  16          5.75         10.13         7.96 o                         
  -2   7  16          0.05         -5.13         5.13 o                         
  -1   7  16          2.59          5.41         4.06 o                         
   0   7  16          0.08         -5.21         5.21 o                         
   1   7  16          3.00         10.32         5.01 o                         
   2   7  16          0.92          6.70         8.11 o                         
  -2   8  16          0.58         -2.42         5.17 o                         
  -1   8  16          5.45         -1.30         5.75 o                         
   0   8  16          1.64         -4.53         4.53 o                         
   1   8  16          7.00         16.51         6.19 o                         
   2   8  16          3.64         -1.29         6.01 o                         
  -1   9  16          2.54          4.90         3.90 o                         
   0   9  16         14.84         20.68         7.67 o                         
   1   9  16          8.20         13.27         5.90 o                         
  -1  10  16          8.53          3.68         4.87 o                         
   0  10  16          1.51          0.07         4.95 o                         
   1  10  16          6.03         -3.83         6.78 o                         
  -1  11  16          7.47          5.17         5.03 o                         
   0  11  16          0.82          1.17         5.71 o                         
   1  11  16         14.06         11.50         5.60 o                         
  -1  12  16          1.48          4.73         5.71 o                         
   0  12  16          4.84          8.65         6.13 o                         
   1  12  16          9.25         15.92         6.49 o                         
   0  13  16         21.90         25.95        13.71 o                         
  -1   0  17        118.49        176.05        21.82 o                         
   1   0  17          0.11          7.96        13.86 o                         
  -2   1  17          9.25         16.00        14.15 o                         
  -1   1  17         12.81         27.31        10.91 o                         
   0   1  17          0.87         -5.50         5.50 o                         
   1   1  17          2.41          4.88        31.70 o                         
  -2   2  17          5.33          6.65         9.14 o                         
  -1   2  17          0.15          0.70         5.62 o                         
   0   2  17         24.82         27.43         5.84 o                         
   1   2  17          1.80         15.20         9.49 o                         
  -2   3  17         24.58         31.55        10.03 o                         
  -1   3  17          3.21         -1.48         9.88 o                         
   0   3  17          1.39         -0.41         5.58 o                         
   1   3  17          2.59         22.09         9.69 o                         
  -1   4  17         42.47         53.70         6.44 o                         
   0   4  17          0.12         -2.95         5.90 o                         
   1   4  17          0.23         -7.08        13.27 o                         
  -1   5  17         12.43         15.67         5.76 o                         
   0   5  17          0.03         -6.78         6.78 o                         
   1   5  17          6.34         30.67        16.51 o                         
  -1   6  17          1.03          2.48         4.82 o                         
   0   6  17          0.14         -2.36         7.67 o                         
   1   6  17          1.81         20.94        16.22 o                         
  -1   7  17          1.14         -2.00         5.29 o                         
   0   7  17          8.84         14.74         6.19 o                         
   1   7  17          8.98         11.01         7.22 o                         
  -1   8  17          0.00         -2.49         4.86 o                         
   0   8  17          0.48         -1.18         6.49 o                         
   1   8  17          0.88         -5.31         5.31 o                         
  -1   9  17          1.14          4.13         8.85 o                         
   0   9  17          1.47         17.69         9.14 o                         
   0  10  17          9.22          2.65         9.14 o                         
   0   0  18          1.41          6.19         7.96 o                         
  -1   1  18          0.11         13.98         8.55 o                         
   0   1  18         15.37         20.35         6.46 o                         
  -1   2  18          3.37          7.95         6.76 o                         
   0   2  18          7.39         10.81         9.88 o                         
  -1   3  18          0.25         -2.65        12.39 o                         
   0   3  18         23.92         63.11        15.92 o                         
   0   4  18          0.13          9.14         7.96 o                         
   0   5  18          6.76         15.63        11.21 o                         
                                                                                
